# Supplementary material for: Unsupervised gene expression analyses identify IPF-severity correlated signatures, associated genes and biomarkers
Source: BMC Pulm Med. 2017 Oct 20;17:133. doi: 10.1186/s12890-017-0472-9 (PMC5649521; doi:10.1186/s12890-017-0472-9)
Supplement: Supplementary file 3 — Table S1. Comparison of FVC, FEV1, DLCO and age in six IPF patient subgroups. (XLSX 11 kb) [file 12890_2017_472_MOESM3_ESM.xlsx]

## Sheet: Clinical Feature Analysis
Two-tailed Student's T test compariing DLCO, FVC or FEV1 among groups.
*	P-values were calculated with 2-tailed Student's T-test
	Indicates significant difference at 0.05
Lung Functional Measure	Group1	Group2	Mean_group1	Mean_group2	Sem1	Sem2	P-value*
%predicted dlco	IPF_c1	Ctrl	55.381	97	3.3227	7.10047	1.47801e-06
%predicted dlco	IPF_c2	Ctrl	61.3684	97	3.73869	7.10047	4.42314e-05
%predicted dlco	IPF_c3	Ctrl	49.8696	97	3.71425	7.10047	4.92785e-07
%predicted dlco	IPF_c3	IPF_c2	49.8696	61.3684	3.71425	3.73869	0.0365654
%predicted dlco	IPF_c5	IPF_c4	35.9091	46.2895	4.76246	2.66368	0.0689687
%predicted dlco	IPF_c4	Ctrl	46.2895	97	2.66368	7.10047	5.38761e-10
%predicted dlco	IPF_c4	IPF_c1	46.2895	55.381	2.66368	3.3227	0.0412545
%predicted dlco	IPF_c4	IPF_c2	46.2895	61.3684	2.66368	3.73869	0.00182395
%predicted dlco	IPF_c5	Ctrl	35.9091	97	4.76246	7.10047	7.74773e-07
%predicted dlco	IPF_c5	IPF_c1	35.9091	55.381	4.76246	3.3227	0.00195878
%predicted dlco	IPF_c5	IPF_c2	35.9091	61.3684	4.76246	3.73869	0.000266812
%predicted dlco	IPF_c5	IPF_c3	35.9091	49.8696	4.76246	3.71425	0.0341456
%predicted dlco	IPF_c6	Ctrl	23	97	5.21217	7.10047	4.46723e-05
%predicted dlco	IPF_c6	IPF_c1	23	55.381	5.21217	3.3227	0.000508484
%predicted dlco	IPF_c6	IPF_c2	23	61.3684	5.21217	3.73869	0.000209871
%predicted dlco	IPF_c6	IPF_c3	23	49.8696	5.21217	3.71425	0.00764509
%predicted dlco	IPF_c6	IPF_c4	23	46.2895	5.21217	2.66368	0.00866263
%predicted fev1 (pre-bd)	IPF_c1	Ctrl	79	94.3333	3.17029	2.84534	0.00378373
%predicted fev1 (pre-bd)	IPF_c2	Ctrl	74.619	94.3333	4.37769	2.84534	0.00336288
%predicted fev1 (pre-bd)	IPF_c3	Ctrl	72.0833	94.3333	3.43728	2.84534	0.000175692
%predicted fev1 (pre-bd)	IPF_c4	Ctrl	70.1463	94.3333	2.76819	2.84534	3.86869e-05
%predicted fev1 (pre-bd)	IPF_c6	IPF_c5	44.2	65	4.75815	6.59642	0.0816652
%predicted fev1 (pre-bd)	IPF_c4	IPF_c1	70.1463	79	2.76819	3.17029	0.0464293
%predicted fev1 (pre-bd)	IPF_c5	Ctrl	65	94.3333	6.59642	2.84534	0.000614224
%predicted fev1 (pre-bd)	IPF_c5	IPF_c1	65	79	6.59642	3.17029	0.0372516
%predicted fev1 (pre-bd)	IPF_c6	Ctrl	44.2	94.3333	4.75815	2.84534	1.19794e-07
%predicted fev1 (pre-bd)	IPF_c6	IPF_c1	44.2	79	4.75815	3.17029	5.98908e-05
%predicted fev1 (pre-bd)	IPF_c6	IPF_c2	44.2	74.619	4.75815	4.37769	0.00341923
%predicted fev1 (pre-bd)	IPF_c6	IPF_c3	44.2	72.0833	4.75815	3.43728	0.00151581
%predicted fev1 (pre-bd)	IPF_c6	IPF_c4	44.2	70.1463	4.75815	2.76819	0.00266644
%predicted fvc (pre-bd)	IPF_c1	Ctrl	72.7917	91.75	3.2465	2.14661	0.000430424
%predicted fvc (pre-bd)	IPF_c2	Ctrl	69.1905	91.75	3.77751	2.14661	0.0001706
%predicted fvc (pre-bd)	IPF_c5	IPF_c2	56.9231	69.1905	5.32346	3.77751	0.0629125
%predicted fvc (pre-bd)	IPF_c3	Ctrl	65.5417	91.75	3.30841	2.14661	6.99746e-06
%predicted fvc (pre-bd)	IPF_c4	Ctrl	63.0244	91.75	2.44188	2.14661	1.27028e-07
%predicted fvc (pre-bd)	IPF_c6	IPF_c5	39	56.9231	3.20936	5.32346	0.0624377
%predicted fvc (pre-bd)	IPF_c4	IPF_c1	63.0244	72.7917	2.44188	3.2465	0.0186371
%predicted fvc (pre-bd)	IPF_c5	Ctrl	56.9231	91.75	5.32346	2.14661	5.36935e-06
%predicted fvc (pre-bd)	IPF_c5	IPF_c1	56.9231	72.7917	5.32346	3.2465	0.0107637
%predicted fvc (pre-bd)	IPF_c6	Ctrl	39	91.75	3.20936	2.14661	8.95356e-10
%predicted fvc (pre-bd)	IPF_c6	IPF_c1	39	72.7917	3.20936	3.2465	8.87621e-05
%predicted fvc (pre-bd)	IPF_c6	IPF_c2	39	69.1905	3.20936	3.77751	0.000928547
%predicted fvc (pre-bd)	IPF_c6	IPF_c3	39	65.5417	3.20936	3.30841	0.00143899
%predicted fvc (pre-bd)	IPF_c6	IPF_c4	39	63.0244	3.20936	2.44188	0.00158815
age	IPF_c6	IPF_c3	58.4	64.8077	4.70744	1.29141	0.0809627
