# Supplementary material for: Unsupervised gene expression analyses identify IPF-severity correlated signatures, associated genes and biomarkers
Source: BMC Pulm Med. 2017 Oct 20;17:133. doi: 10.1186/s12890-017-0472-9 (PMC5649521; doi:10.1186/s12890-017-0472-9)
Supplement: Supplementary file 4 — Table S2. List of all DEG compared with health control. (XLSX 339 kb) [file 12890_2017_472_MOESM4_ESM.xlsx]

## Sheet: Differentially Expressed Genes 
List of all DEG compared with health controls
Gene Symbol	DEG group	logFC compared with Control
RPS4Y1	Patient Cluster c1	5.78802
CSF3	Patient Cluster c1	-5.55029
MMP1	Patient Cluster c1	5.07325
IGFL2	Patient Cluster c1	4.90323
KRT5	Patient Cluster c1	4.7884
COL17A1	Patient Cluster c1	4.68744
SERPINB3	Patient Cluster c1	4.40712
BPIFB1	Patient Cluster c1	4.3715
IL13RA2	Patient Cluster c1	4.29253
PIP	Patient Cluster c1	4.12776
SERPINB4	Patient Cluster c1	4.08995
SPRR1A	Patient Cluster c1	4.05755
GPR87	Patient Cluster c1	4.00268
FOSB	Patient Cluster c1	-3.98327
NELL1	Patient Cluster c1	3.82139
COMP	Patient Cluster c1	3.79815
IL1RL1	Patient Cluster c1	-3.75361
TDO2	Patient Cluster c1	3.73998
SLC6A4	Patient Cluster c1	-3.66125
VSIG1	Patient Cluster c1	3.63451
PLA2G2A	Patient Cluster c1	3.57984
MMP10	Patient Cluster c1	3.51621
HS6ST3	Patient Cluster c1	3.51034
SFRP2	Patient Cluster c1	3.43463
TSPAN19	Patient Cluster c1	3.3947
HMGCS2	Patient Cluster c1	-3.3879
SOX2	Patient Cluster c1	3.38315
CXCL13	Patient Cluster c1	3.37078
HS6ST2	Patient Cluster c1	3.35953
MMP7	Patient Cluster c1	3.35844
TXLNGY	Patient Cluster c1	3.35648
GRM8	Patient Cluster c1	-3.35544
CSRNP1	Patient Cluster c1	-3.30007
KRT6C	Patient Cluster c1	3.29277
CFAP43	Patient Cluster c1	3.27817
CCK	Patient Cluster c1	-3.26094
ARC	Patient Cluster c1	-3.25509
ZBBX	Patient Cluster c1	3.22714
ERICH3	Patient Cluster c1	3.1987
DSC3	Patient Cluster c1	3.19792
CYP2F1	Patient Cluster c1	3.17653
BTNL8	Patient Cluster c1	-3.13677
ITLN2	Patient Cluster c1	-3.134
UGT1A6	Patient Cluster c1	3.12448
ARMC3	Patient Cluster c1	3.11853
TTR	Patient Cluster c1	3.11292
MUC16	Patient Cluster c1	3.112
GREM1	Patient Cluster c1	3.10955
SCG5	Patient Cluster c1	3.10772
DYDC2	Patient Cluster c1	3.10717
CAPSL	Patient Cluster c1	3.10403
ADAMTS16	Patient Cluster c1	3.0829
TMEM229A	Patient Cluster c1	3.07513
SPP1	Patient Cluster c1	3.07369
C6orf118	Patient Cluster c1	3.07037
SLN	Patient Cluster c1	3.06803
CHST9	Patient Cluster c1	3.05813
IL6	Patient Cluster c1	-3.04873
ASPG	Patient Cluster c1	-3.03707
KRT15	Patient Cluster c1	3.0251
SPAG6	Patient Cluster c1	3.01352
SLC5A9	Patient Cluster c1	-3.00121
CILP	Patient Cluster c1	2.99397
CLCA2	Patient Cluster c1	2.98765
DAO	Patient Cluster c1	-2.97768
SERTM1	Patient Cluster c1	-2.96849
ADGB	Patient Cluster c1	2.96822
SAXO2	Patient Cluster c1	2.96758
EIF1AY	Patient Cluster c1	2.96012
PLEKHS1	Patient Cluster c1	2.93317
C11orf88	Patient Cluster c1	2.93253
ECT2L	Patient Cluster c1	2.92338
MAP3K19	Patient Cluster c1	2.92098
DNAH12	Patient Cluster c1	2.8922
PIH1D3	Patient Cluster c1	2.87125
GSTA5	Patient Cluster c1	2.86706
C20orf85	Patient Cluster c1	2.86334
CDH3	Patient Cluster c1	2.86229
HTR3C	Patient Cluster c1	-2.85719
RND1	Patient Cluster c1	-2.8571
CCDC190	Patient Cluster c1	2.85699
ABCA13	Patient Cluster c1	2.8557
MORN5	Patient Cluster c1	2.84448
SPAG17	Patient Cluster c1	2.84333
CFAP157	Patient Cluster c1	2.84071
SCRG1	Patient Cluster c1	2.8341
SNTN	Patient Cluster c1	2.83277
LGSN	Patient Cluster c1	2.83232
AKAP14	Patient Cluster c1	2.82287
COL3A1	Patient Cluster c1	2.81929
KCNJ16	Patient Cluster c1	2.81473
CXCL2	Patient Cluster c1	-2.81276
MS4A8	Patient Cluster c1	2.79939
GJB2	Patient Cluster c1	2.78993
KDM5D	Patient Cluster c1	2.78235
TMEM213	Patient Cluster c1	2.77511
CFAP52	Patient Cluster c1	2.7735
EFCAB1	Patient Cluster c1	2.76131
PCSK1	Patient Cluster c1	2.76001
ATF3	Patient Cluster c1	-2.75277
CA4	Patient Cluster c1	-2.75265
PSCA	Patient Cluster c1	2.74645
TMEM190	Patient Cluster c1	2.74423
TNFRSF17	Patient Cluster c1	2.73875
FAM167A	Patient Cluster c1	-2.71133
C4orf22	Patient Cluster c1	2.70272
WFDC6	Patient Cluster c1	2.69278
TTC29	Patient Cluster c1	2.69221
ADAMTS14	Patient Cluster c1	2.68862
CCDC39	Patient Cluster c1	2.6716
DEFA3	Patient Cluster c1	-2.66692
FCRL5	Patient Cluster c1	2.66254
PROK2	Patient Cluster c1	-2.66073
C9orf135	Patient Cluster c1	2.65692
FAM92B	Patient Cluster c1	2.64637
CFAP100	Patient Cluster c1	2.64633
MATN3	Patient Cluster c1	-2.64421
HYDIN	Patient Cluster c1	2.63965
AGBL2	Patient Cluster c1	2.62864
MYH2	Patient Cluster c1	-2.62827
ATP12A	Patient Cluster c1	2.6253
MUC5B	Patient Cluster c1	2.62423
CYP24A1	Patient Cluster c1	2.62031
CXCL6	Patient Cluster c1	2.6189
SERPINI2	Patient Cluster c1	2.61681
DPP6	Patient Cluster c1	-2.61483
DNAH3	Patient Cluster c1	2.60739
CFAP53	Patient Cluster c1	2.60089
CTNND2	Patient Cluster c1	-2.59971
CCNO	Patient Cluster c1	2.59684
FDCSP	Patient Cluster c1	2.59492
CXCR1	Patient Cluster c1	-2.59273
RSPH1	Patient Cluster c1	2.57908
ENKUR	Patient Cluster c1	2.5772
DNAAF1	Patient Cluster c1	2.57035
STOML3	Patient Cluster c1	2.56986
CATSPERD	Patient Cluster c1	2.56961
OGDHL	Patient Cluster c1	2.55972
ZFY	Patient Cluster c1	2.54928
DRC1	Patient Cluster c1	2.54763
SIX4	Patient Cluster c1	2.54338
E2F8	Patient Cluster c1	2.54185
MAFF	Patient Cluster c1	-2.54
PCSK2	Patient Cluster c1	2.5099
MYRF	Patient Cluster c1	-2.49913
ALAS2	Patient Cluster c1	-2.49747
C7orf57	Patient Cluster c1	2.49737
VIPR1	Patient Cluster c1	-2.49682
FRMD5	Patient Cluster c1	2.47916
AMPD1	Patient Cluster c1	2.47673
DNAH5	Patient Cluster c1	2.4766
POU2AF1	Patient Cluster c1	2.47383
KRT17	Patient Cluster c1	2.47367
FAM81B	Patient Cluster c1	2.47074
HBA1	Patient Cluster c1	-2.46378
HBA2	Patient Cluster c1	-2.46378
SIX1	Patient Cluster c1	2.45823
CLDN8	Patient Cluster c1	2.45726
RSPH10B2	Patient Cluster c1	2.4545
MZB1	Patient Cluster c1	2.44497
ADH7	Patient Cluster c1	2.44049
BRINP1	Patient Cluster c1	-2.43206
BTNL9	Patient Cluster c1	-2.43175
SERPINE1	Patient Cluster c1	-2.43073
MUC4	Patient Cluster c1	2.42723
CDHR3	Patient Cluster c1	2.4256
DRC7	Patient Cluster c1	2.42481
CHP2	Patient Cluster c1	2.41722
C9orf24	Patient Cluster c1	2.40133
CHRDL2	Patient Cluster c1	2.39756
PAX9	Patient Cluster c1	2.39737
S100A12	Patient Cluster c1	-2.39527
ADGRE3	Patient Cluster c1	-2.39297
FAM216B	Patient Cluster c1	2.39207
MLIP	Patient Cluster c1	2.38583
SPATA4	Patient Cluster c1	2.38494
DEFA4	Patient Cluster c1	-2.38349
CTHRC1	Patient Cluster c1	2.38204
CPNE4	Patient Cluster c1	2.38103
CCL13	Patient Cluster c1	2.38049
C6	Patient Cluster c1	2.37575
DNAH7	Patient Cluster c1	2.36926
IGDCC4	Patient Cluster c1	2.369
C11orf16	Patient Cluster c1	2.35973
VTCN1	Patient Cluster c1	2.35345
CMTM2	Patient Cluster c1	-2.349
FAT2	Patient Cluster c1	2.34574
LDLRAD1	Patient Cluster c1	2.34068
HBEGF	Patient Cluster c1	-2.33544
TMEM232	Patient Cluster c1	2.33053
HHLA2	Patient Cluster c1	2.33031
EXD1	Patient Cluster c1	-2.32474
GBA3	Patient Cluster c1	-2.31895
COL14A1	Patient Cluster c1	2.31853
WDR66	Patient Cluster c1	2.3143
SAA1	Patient Cluster c1	2.31312
WDR63	Patient Cluster c1	2.3076
DLEC1	Patient Cluster c1	2.30696
TMSB15A	Patient Cluster c1	-2.30597
FNDC1	Patient Cluster c1	2.3053
KRT13	Patient Cluster c1	2.30432
PMCH	Patient Cluster c1	2.3035
ANKUB1	Patient Cluster c1	2.29922
IGLL1	Patient Cluster c1	2.29768
C2orf73	Patient Cluster c1	2.29631
FAM71A	Patient Cluster c1	-2.29282
ARMC4	Patient Cluster c1	2.29103
FCRLA	Patient Cluster c1	2.28887
DYNLRB2	Patient Cluster c1	2.28881
CCL7	Patient Cluster c1	2.28643
SOCS3	Patient Cluster c1	-2.28272
IQUB	Patient Cluster c1	2.28133
RBP2	Patient Cluster c1	-2.28017
C1orf87	Patient Cluster c1	2.27897
LGALS7	Patient Cluster c1	2.27796
LGALS7B	Patient Cluster c1	2.27796
GLB1L3	Patient Cluster c1	2.27695
SCGB1A1	Patient Cluster c1	2.27617
HBG1	Patient Cluster c1	-2.27134
PRX	Patient Cluster c1	-2.26795
CNTN3	Patient Cluster c1	2.26728
FAM107A	Patient Cluster c1	-2.25961
DNAI1	Patient Cluster c1	2.2574
EPHA10	Patient Cluster c1	2.25631
JCHAIN	Patient Cluster c1	2.25558
PTPRT	Patient Cluster c1	2.24806
HBD	Patient Cluster c1	-2.24117
CCL11	Patient Cluster c1	2.24097
KLK12	Patient Cluster c1	2.23964
EPB42	Patient Cluster c1	-2.23905
RSPH4A	Patient Cluster c1	2.23878
CFAP61	Patient Cluster c1	2.23794
STEAP1	Patient Cluster c1	2.23294
ANLN	Patient Cluster c1	2.22918
CCNA1	Patient Cluster c1	2.22321
ZFP36	Patient Cluster c1	-2.22061
CRTAC1	Patient Cluster c1	-2.21911
RSPH14	Patient Cluster c1	2.21848
HTR2A	Patient Cluster c1	2.21782
TSGA10	Patient Cluster c1	2.21005
MEOX1	Patient Cluster c1	2.20515
CRABP2	Patient Cluster c1	2.2006
MAP3K15	Patient Cluster c1	-2.19662
CWH43	Patient Cluster c1	2.1951
DAW1	Patient Cluster c1	2.19292
HSD17B13	Patient Cluster c1	2.18827
LEFTY2	Patient Cluster c1	-2.18764
TEKT2	Patient Cluster c1	2.18622
PNOC	Patient Cluster c1	2.18484
FOXN4	Patient Cluster c1	2.18198
RHOV	Patient Cluster c1	2.17558
JSRP1	Patient Cluster c1	2.17551
FHAD1	Patient Cluster c1	2.17131
DCLK1	Patient Cluster c1	2.1711
CASC1	Patient Cluster c1	2.16918
HIF3A	Patient Cluster c1	-2.16642
SCGB2A1	Patient Cluster c1	2.1644
WNT10A	Patient Cluster c1	2.16269
DNAH9	Patient Cluster c1	2.15488
PTPRZ1	Patient Cluster c1	2.15428
ANGPTL7	Patient Cluster c1	-2.14614
SLC14A1	Patient Cluster c1	-2.14123
AGER	Patient Cluster c1	-2.14114
LRRC17	Patient Cluster c1	2.13704
ERICH5	Patient Cluster c1	2.13369
RIMS2	Patient Cluster c1	2.13097
AK7	Patient Cluster c1	2.12994
OLFM4	Patient Cluster c1	-2.1286
SPATA17	Patient Cluster c1	2.12522
CFAP47	Patient Cluster c1	2.12012
SAA4	Patient Cluster c1	2.11903
CFAP161	Patient Cluster c1	2.11776
SPATA18	Patient Cluster c1	2.11698
STOX1	Patient Cluster c1	2.11495
TCTEX1D1	Patient Cluster c1	2.11278
FGFBP2	Patient Cluster c1	-2.10573
LGALS4	Patient Cluster c1	-2.10295
CHST6	Patient Cluster c1	2.10243
MEIG1	Patient Cluster c1	2.09618
MMP11	Patient Cluster c1	2.08907
LRRC46	Patient Cluster c1	2.08884
C11orf70	Patient Cluster c1	2.0741
POPDC3	Patient Cluster c1	-2.07179
PTPRN2	Patient Cluster c1	2.07009
EFHB	Patient Cluster c1	2.06641
PLLP	Patient Cluster c1	-2.06611
TEKT3	Patient Cluster c1	2.06533
ROPN1L	Patient Cluster c1	2.0586
TNS4	Patient Cluster c1	2.0573
TEKT1	Patient Cluster c1	2.05722
SLCO4A1	Patient Cluster c1	-2.05289
CRYM	Patient Cluster c1	2.0523
ANKRD1	Patient Cluster c1	-2.05156
IGF1	Patient Cluster c1	2.04872
CTSE	Patient Cluster c1	2.04668
ANKFN1	Patient Cluster c1	2.04606
UBXN10	Patient Cluster c1	2.04263
HABP2	Patient Cluster c1	2.04226
CFAP45	Patient Cluster c1	2.04072
EBF3	Patient Cluster c1	2.03693
DNER	Patient Cluster c1	2.03686
MUCL1	Patient Cluster c1	2.03466
VEGFD	Patient Cluster c1	-2.03332
DLL4	Patient Cluster c1	-2.03074
F2RL2	Patient Cluster c1	2.03021
ALOX15	Patient Cluster c1	2.02752
SLC51A	Patient Cluster c1	2.02679
CDH2	Patient Cluster c1	2.02578
TTLL10	Patient Cluster c1	2.02379
CACNG6	Patient Cluster c1	2.02193
KIF19	Patient Cluster c1	2.02191
CFAP70	Patient Cluster c1	2.01725
DTHD1	Patient Cluster c1	2.01403
PLPPR4	Patient Cluster c1	2.01115
SNX31	Patient Cluster c1	2.00897
DNAH17	Patient Cluster c1	-2.0035
CCDC181	Patient Cluster c1	2.00253
GRIA1	Patient Cluster c1	-2.0021
WNT7A	Patient Cluster c1	-1.99844
MROH9	Patient Cluster c1	1.99744
FRMPD2	Patient Cluster c1	1.99516
JUNB	Patient Cluster c1	-1.9935
APOBEC3A	Patient Cluster c1	-1.99235
CPXM1	Patient Cluster c1	1.99228
GJB5	Patient Cluster c1	1.99191
WDR38	Patient Cluster c1	1.99103
PLG	Patient Cluster c1	1.99072
SPEF2	Patient Cluster c1	1.99042
NME5	Patient Cluster c1	1.98839
VEGFA	Patient Cluster c1	-1.988
GSTA2	Patient Cluster c1	1.98493
FABP6	Patient Cluster c1	1.98431
LCN2	Patient Cluster c1	1.98188
HBQ1	Patient Cluster c1	-1.98086
FAM179A	Patient Cluster c1	1.978
PRF1	Patient Cluster c1	-1.97702
SPATS1	Patient Cluster c1	1.97235
PROM2	Patient Cluster c1	1.97206
PNMT	Patient Cluster c1	-1.9693
MARCH10	Patient Cluster c1	1.96388
BBOX1	Patient Cluster c1	1.9637
MAATS1	Patient Cluster c1	1.96155
FBXW10	Patient Cluster c1	1.96142
FOS	Patient Cluster c1	-1.96138
KLHDC8A	Patient Cluster c1	1.95794
SALL4	Patient Cluster c1	1.95705
CD300LG	Patient Cluster c1	-1.95412
PSAT1	Patient Cluster c1	1.95228
CD38	Patient Cluster c1	1.94936
STC2	Patient Cluster c1	-1.94182
KRT72	Patient Cluster c1	-1.94094
EGR4	Patient Cluster c1	-1.93691
RGS9BP	Patient Cluster c1	-1.93625
GPM6A	Patient Cluster c1	-1.93602
ALDH3A1	Patient Cluster c1	1.93566
PCDH12	Patient Cluster c1	-1.93554
SLC27A2	Patient Cluster c1	1.93544
PADI4	Patient Cluster c1	-1.93348
B3GNT3	Patient Cluster c1	1.9334
NDRG4	Patient Cluster c1	-1.93233
KLF4	Patient Cluster c1	-1.9318
SH2D1B	Patient Cluster c1	-1.93174
GCOM1	Patient Cluster c1	-1.93067
ADH4	Patient Cluster c1	1.92905
DUSP1	Patient Cluster c1	-1.92821
DNAH2	Patient Cluster c1	1.92526
FBXO15	Patient Cluster c1	1.92338
CCDC65	Patient Cluster c1	1.92198
SLC4A11	Patient Cluster c1	1.91579
RIBC2	Patient Cluster c1	1.91437
C10orf107	Patient Cluster c1	1.91429
WNT3A	Patient Cluster c1	-1.91384
MMP3	Patient Cluster c1	1.9061
PPFIA2	Patient Cluster c1	1.90345
STK33	Patient Cluster c1	1.89773
CSH1	Patient Cluster c1	1.89715
XG	Patient Cluster c1	1.89263
SLC23A1	Patient Cluster c1	1.88918
NECAB1	Patient Cluster c1	-1.8891
STXBP6	Patient Cluster c1	-1.88731
ASB5	Patient Cluster c1	1.88706
C22orf15	Patient Cluster c1	1.88409
ADGRF1	Patient Cluster c1	1.88399
PKIB	Patient Cluster c1	1.87597
CAPS	Patient Cluster c1	1.87107
KIF6	Patient Cluster c1	1.87044
FGA	Patient Cluster c1	-1.86892
TIMD4	Patient Cluster c1	1.86848
KCNH8	Patient Cluster c1	1.86741
GADD45B	Patient Cluster c1	-1.86675
FAM81A	Patient Cluster c1	1.86505
TTK	Patient Cluster c1	1.86181
AKR1B10	Patient Cluster c1	1.85751
WFDC2	Patient Cluster c1	1.85678
ESM1	Patient Cluster c1	-1.85657
FUT2	Patient Cluster c1	1.85633
CCDC113	Patient Cluster c1	1.85535
DYDC1	Patient Cluster c1	1.85453
RGS9	Patient Cluster c1	-1.84938
PER1	Patient Cluster c1	-1.8378
CCL19	Patient Cluster c1	1.83698
FCAR	Patient Cluster c1	-1.83503
CLDN1	Patient Cluster c1	1.8337
FAM43B	Patient Cluster c1	1.82986
C9orf116	Patient Cluster c1	1.82879
CX3CL1	Patient Cluster c1	-1.8276
ABHD12B	Patient Cluster c1	1.82304
CTSG	Patient Cluster c1	1.8229
AXDND1	Patient Cluster c1	1.82077
TSPAN1	Patient Cluster c1	1.81797
COL15A1	Patient Cluster c1	1.80852
SYT8	Patient Cluster c1	1.80775
LRRC34	Patient Cluster c1	1.80707
NMNAT2	Patient Cluster c1	1.80534
PF4	Patient Cluster c1	-1.80445
RUNDC3B	Patient Cluster c1	1.80306
ATP6V0A4	Patient Cluster c1	1.80127
SYT12	Patient Cluster c1	1.80045
LRRC19	Patient Cluster c1	-1.80024
APLN	Patient Cluster c1	-1.7972
RGS22	Patient Cluster c1	1.79479
LRRC71	Patient Cluster c1	1.79466
SEMA3G	Patient Cluster c1	-1.78757
LCA5L	Patient Cluster c1	1.78657
RSPH9	Patient Cluster c1	1.78561
ASTN1	Patient Cluster c1	1.78509
ZMYND10	Patient Cluster c1	1.78475
TMEM132C	Patient Cluster c1	1.78374
MYH1	Patient Cluster c1	-1.7808
SOWAHA	Patient Cluster c1	1.78016
NOS2	Patient Cluster c1	-1.77968
MMP19	Patient Cluster c1	-1.77751
SEMA3E	Patient Cluster c1	-1.77736
KCNRG	Patient Cluster c1	1.77312
STEAP2	Patient Cluster c1	1.77266
MNS1	Patient Cluster c1	1.77243
S100B	Patient Cluster c1	1.77123
DLGAP5	Patient Cluster c1	1.76872
CCDC110	Patient Cluster c1	1.7684
C16orf71	Patient Cluster c1	1.76659
PDE6A	Patient Cluster c1	-1.76562
ALS2CR12	Patient Cluster c1	1.76055
RGS16	Patient Cluster c1	-1.75897
HUS1B	Patient Cluster c1	-1.75871
C2CD4B	Patient Cluster c1	-1.75649
P4HA3	Patient Cluster c1	1.75543
EYA2	Patient Cluster c1	1.74919
KRT6B	Patient Cluster c1	1.74876
IL1R2	Patient Cluster c1	-1.74534
SPRY4	Patient Cluster c1	-1.74395
BNC1	Patient Cluster c1	1.74286
FCN3	Patient Cluster c1	-1.74241
ZNF385D	Patient Cluster c1	1.74222
STC1	Patient Cluster c1	-1.74208
CLGN	Patient Cluster c1	1.74149
EPN3	Patient Cluster c1	1.74127
LRRTM1	Patient Cluster c1	1.74053
CEP55	Patient Cluster c1	1.7391
FANK1	Patient Cluster c1	1.73891
REG4	Patient Cluster c1	-1.73563
EPHA3	Patient Cluster c1	1.7348
CNGA3	Patient Cluster c1	1.73443
CD27	Patient Cluster c1	1.7336
FBN2	Patient Cluster c1	1.73028
BFSP2	Patient Cluster c1	1.72861
COL7A1	Patient Cluster c1	1.72805
CHL1	Patient Cluster c1	1.72777
FOXJ1	Patient Cluster c1	1.72378
RBM20	Patient Cluster c1	1.72352
SYNPO2L	Patient Cluster c1	-1.72202
DRC3	Patient Cluster c1	1.72199
FAM189A1	Patient Cluster c1	-1.72
DST	Patient Cluster c1	1.71877
OLFML2A	Patient Cluster c1	-1.7185
SIK1	Patient Cluster c1	-1.71611
FGFBP1	Patient Cluster c1	1.71455
CCDC74B	Patient Cluster c1	1.71345
GRIN2A	Patient Cluster c1	1.71326
TMEM100	Patient Cluster c1	-1.71257
DHRS2	Patient Cluster c1	-1.71191
ERCC6L	Patient Cluster c1	1.71139
MEDAG	Patient Cluster c1	1.70765
RGS17	Patient Cluster c1	1.70725
GNLY	Patient Cluster c1	-1.70588
GAP43	Patient Cluster c1	1.70471
SLC22A4	Patient Cluster c1	1.70381
CFAP57	Patient Cluster c1	1.70306
ZSCAN4	Patient Cluster c1	1.70206
WDR78	Patient Cluster c1	1.70159
INSL5	Patient Cluster c1	1.701
C22orf23	Patient Cluster c1	1.69905
DUSP2	Patient Cluster c1	-1.69467
CCDC151	Patient Cluster c1	1.68534
PPP1R17	Patient Cluster c1	-1.68494
ITPKC	Patient Cluster c1	-1.68356
TF	Patient Cluster c1	1.68134
SSTR1	Patient Cluster c1	-1.68058
SLC9C2	Patient Cluster c1	1.67943
PFKFB3	Patient Cluster c1	-1.67905
ADGRG3	Patient Cluster c1	-1.67876
ACSBG1	Patient Cluster c1	1.67813
NR4A2	Patient Cluster c1	-1.67603
TUBB1	Patient Cluster c1	-1.67065
TTC16	Patient Cluster c1	1.66892
CCDC40	Patient Cluster c1	1.66788
PPBP	Patient Cluster c1	1.66684
HSPA4L	Patient Cluster c1	1.66674
NMU	Patient Cluster c1	1.6661
CCDC146	Patient Cluster c1	1.6658
NXF3	Patient Cluster c1	-1.6656
COL5A2	Patient Cluster c1	1.66339
ARNTL2	Patient Cluster c1	1.66298
SLITRK2	Patient Cluster c1	-1.66191
TRIM36	Patient Cluster c1	1.65886
TNC	Patient Cluster c1	1.65605
THBS4	Patient Cluster c1	1.6545
CHRM3	Patient Cluster c1	-1.65425
HS3ST5	Patient Cluster c1	-1.65391
AGTR2	Patient Cluster c1	-1.65354
NXPE4	Patient Cluster c1	1.65348
ISM1	Patient Cluster c1	1.65186
OR2W3	Patient Cluster c1	-1.64901
UTS2	Patient Cluster c1	1.64838
CYP1B1	Patient Cluster c1	1.64788
PTCHD1	Patient Cluster c1	1.64452
CNGA4	Patient Cluster c1	1.64099
VWCE	Patient Cluster c1	1.64089
IL13	Patient Cluster c1	-1.63923
SLC4A1	Patient Cluster c1	-1.63912
BEX1	Patient Cluster c1	-1.63866
TIMP4	Patient Cluster c1	1.63745
FAM101A	Patient Cluster c1	-1.63718
LRRN4	Patient Cluster c1	-1.63691
ESR2	Patient Cluster c1	1.63552
LRGUK	Patient Cluster c1	1.63546
TOP2A	Patient Cluster c1	1.63402
BDNF	Patient Cluster c1	-1.63362
BBOF1	Patient Cluster c1	1.63346
F5	Patient Cluster c1	1.63344
ADCY8	Patient Cluster c1	-1.63302
IL1A	Patient Cluster c1	-1.63083
COL24A1	Patient Cluster c1	1.62821
VWA3B	Patient Cluster c1	1.62603
ASIC1	Patient Cluster c1	1.62474
DIRAS1	Patient Cluster c1	1.62354
CALCA	Patient Cluster c1	1.62341
CFAP126	Patient Cluster c1	1.6229
LOR	Patient Cluster c1	1.62084
CD1A	Patient Cluster c1	1.62061
NCKAP5	Patient Cluster c1	-1.61997
OGN	Patient Cluster c1	1.61969
ASPM	Patient Cluster c1	1.61939
MMP25	Patient Cluster c1	-1.61485
CCDC85A	Patient Cluster c1	-1.61437
CHRM2	Patient Cluster c1	-1.61432
SLC10A4	Patient Cluster c1	-1.61248
IL1B	Patient Cluster c1	-1.61013
ALDH1A3	Patient Cluster c1	1.60967
SOX7	Patient Cluster c1	-1.60692
ST6GALNAC1	Patient Cluster c1	1.60685
SLC25A25	Patient Cluster c1	-1.60466
PLN	Patient Cluster c1	1.60398
CHI3L2	Patient Cluster c1	-1.60369
CD19	Patient Cluster c1	1.60233
RTKN2	Patient Cluster c1	-1.60046
CLIC6	Patient Cluster c1	1.59926
ARMC2	Patient Cluster c1	1.59863
CAMP	Patient Cluster c1	-1.59742
IL18RAP	Patient Cluster c1	-1.59616
PGLYRP1	Patient Cluster c1	-1.59048
FUT1	Patient Cluster c1	-1.5899
LRAT	Patient Cluster c1	1.58925
LRRC43	Patient Cluster c1	1.58894
RIIAD1	Patient Cluster c1	1.58815
KLK13	Patient Cluster c1	1.58483
SPEF1	Patient Cluster c1	1.58465
MT1M	Patient Cluster c1	-1.58352
EDN1	Patient Cluster c1	-1.58133
RAMP3	Patient Cluster c1	-1.58124
FGF12	Patient Cluster c1	-1.58123
ACAN	Patient Cluster c1	1.58082
SERPINF1	Patient Cluster c1	1.58057
RGCC	Patient Cluster c1	-1.57982
ASPN	Patient Cluster c1	1.57874
AQP5	Patient Cluster c1	1.57687
SYN3	Patient Cluster c1	-1.57636
CCDC30	Patient Cluster c1	1.57435
SFRP1	Patient Cluster c1	1.57426
ESCO2	Patient Cluster c1	1.57299
IQCD	Patient Cluster c1	1.57143
C10orf10	Patient Cluster c1	-1.571
GCSAM	Patient Cluster c1	1.56915
GPR158	Patient Cluster c1	-1.56778
HMMR	Patient Cluster c1	1.56702
FOSL2	Patient Cluster c1	-1.56636
AFF3	Patient Cluster c1	-1.56512
SNTG2	Patient Cluster c1	1.5638
CCDC80	Patient Cluster c1	1.55759
TMEM88	Patient Cluster c1	-1.55615
TNFSF11	Patient Cluster c1	1.55608
KCNN4	Patient Cluster c1	1.55603
HRK	Patient Cluster c1	1.55585
ROPN1	Patient Cluster c1	1.55315
IRF1	Patient Cluster c1	-1.55288
TSNAXIP1	Patient Cluster c1	1.55249
C10orf111	Patient Cluster c1	1.55232
MKX	Patient Cluster c1	1.55133
KLF2	Patient Cluster c1	-1.5508
GPR4	Patient Cluster c1	-1.54973
STAR	Patient Cluster c1	1.54855
KRT222	Patient Cluster c1	1.54753
DAPK2	Patient Cluster c1	-1.54665
PPP1R15A	Patient Cluster c1	-1.54485
HHIP	Patient Cluster c1	-1.54233
AK9	Patient Cluster c1	1.54228
CLEC4G	Patient Cluster c1	1.5414
CAPS2	Patient Cluster c1	1.5408
KIF20A	Patient Cluster c1	1.53901
RNF175	Patient Cluster c1	1.53883
CENPK	Patient Cluster c1	1.53547
ERRFI1	Patient Cluster c1	-1.53317
SGCG	Patient Cluster c1	-1.53124
ADRB2	Patient Cluster c1	-1.53094
COLEC10	Patient Cluster c1	-1.5305
CEP126	Patient Cluster c1	1.53018
TUBB2B	Patient Cluster c1	1.52593
NKD1	Patient Cluster c1	-1.52592
SEMA6A	Patient Cluster c1	-1.52378
CCDC81	Patient Cluster c1	1.52251
SPOCK1	Patient Cluster c1	1.5201
GNAO1	Patient Cluster c1	1.51942
NMUR1	Patient Cluster c1	-1.51863
KIAA1683	Patient Cluster c1	-1.51803
CXCL3	Patient Cluster c1	-1.51424
NFKBIA	Patient Cluster c1	-1.5142
DOC2A	Patient Cluster c1	1.51364
TMCO5A	Patient Cluster c1	1.51306
RAPGEF5	Patient Cluster c1	-1.51252
BHLHE22	Patient Cluster c1	1.51051
LYPD1	Patient Cluster c1	1.50974
REEP2	Patient Cluster c1	1.50802
OTX1	Patient Cluster c1	1.50757
TUFT1	Patient Cluster c1	-1.50435
KLHL13	Patient Cluster c1	1.504
CCL17	Patient Cluster c1	1.50076
SERPINA5	Patient Cluster c1	1.50007
CYP3A5	Patient Cluster c1	-1.49989
CYP3A7	Patient Cluster c1	-1.49873
VSTM2L	Patient Cluster c1	1.4983
GUCA2A	Patient Cluster c1	-1.49527
PIFO	Patient Cluster c1	1.49495
SERTAD1	Patient Cluster c1	-1.49321
ADAMTS4	Patient Cluster c1	-1.49106
XAGE1A	Patient Cluster c1	1.48943
XAGE1B	Patient Cluster c1	1.48943
DOK5	Patient Cluster c1	1.48917
ADAM23	Patient Cluster c1	1.48595
CASKIN2	Patient Cluster c1	-1.48537
CD160	Patient Cluster c1	-1.48373
PTPN5	Patient Cluster c1	-1.48305
SLC52A1	Patient Cluster c1	1.48196
FABP3	Patient Cluster c1	1.48191
KIAA0101	Patient Cluster c1	1.47893
EFCC1	Patient Cluster c1	-1.47706
FBP2	Patient Cluster c1	-1.4759
CTGF	Patient Cluster c1	-1.47555
DAPL1	Patient Cluster c1	1.47544
BTG2	Patient Cluster c1	-1.47157
TYMSOS	Patient Cluster c1	1.47038
IZUMO1	Patient Cluster c1	-1.46997
KATNAL2	Patient Cluster c1	1.46948
PLPP2	Patient Cluster c1	1.46887
PRMT8	Patient Cluster c1	1.46713
PNLDC1	Patient Cluster c1	1.46427
CXCL8	Patient Cluster c1	-1.46425
HAL	Patient Cluster c1	-1.46351
E2F7	Patient Cluster c1	1.46283
MYCN	Patient Cluster c1	1.46077
PROC	Patient Cluster c1	1.46015
FAM150A	Patient Cluster c1	1.46013
AHSP	Patient Cluster c1	-1.45823
UPK3B	Patient Cluster c1	-1.4563
IQCG	Patient Cluster c1	1.45376
CENPA	Patient Cluster c1	1.45173
SOSTDC1	Patient Cluster c1	-1.45134
FAM105A	Patient Cluster c1	-1.45122
EDN3	Patient Cluster c1	-1.44963
OR7A17	Patient Cluster c1	1.44945
NIM1K	Patient Cluster c1	-1.44873
ITPRIP	Patient Cluster c1	-1.44824
MME	Patient Cluster c1	-1.4474
PACRG	Patient Cluster c1	1.4474
LRRC73	Patient Cluster c1	1.44665
KLRD1	Patient Cluster c1	-1.44457
FMO1	Patient Cluster c1	1.44192
LAMC3	Patient Cluster c1	-1.44133
UTY	Patient Cluster c1	1.44043
SLC19A3	Patient Cluster c1	-1.44031
VCAN	Patient Cluster c1	1.4401
TRIM2	Patient Cluster c1	1.44001
TMEM156	Patient Cluster c1	1.43873
RASD1	Patient Cluster c1	-1.43668
GDF15	Patient Cluster c1	1.43366
LRRC32	Patient Cluster c1	-1.4335
SLC28A3	Patient Cluster c1	1.43306
CKAP2L	Patient Cluster c1	1.43295
ROBO4	Patient Cluster c1	-1.42948
CFAP221	Patient Cluster c1	1.42939
CDCA7	Patient Cluster c1	1.42899
VNN2	Patient Cluster c1	-1.42886
ADRA1A	Patient Cluster c1	-1.42809
CFI	Patient Cluster c1	1.42743
EGR3	Patient Cluster c1	-1.42687
EFNB3	Patient Cluster c1	1.42636
ADGRA1	Patient Cluster c1	1.42528
HBB	Patient Cluster c1	-1.42502
NUF2	Patient Cluster c1	1.42389
PTPRR	Patient Cluster c1	-1.4215
PPP1R32	Patient Cluster c1	1.42094
WBSCR28	Patient Cluster c1	1.41975
MAT1A	Patient Cluster c1	1.41863
KLF6	Patient Cluster c1	-1.41692
KCNMB4	Patient Cluster c1	-1.415
HSD17B2	Patient Cluster c1	-1.41409
RASIP1	Patient Cluster c1	-1.41405
MAP1LC3C	Patient Cluster c1	-1.41375
ACVRL1	Patient Cluster c1	-1.41309
MAP7D2	Patient Cluster c1	1.41092
PPM1E	Patient Cluster c1	1.40882
SH3GL2	Patient Cluster c1	-1.40867
MAK	Patient Cluster c1	1.40802
GREB1	Patient Cluster c1	1.40783
DQX1	Patient Cluster c1	1.40715
PTGS2	Patient Cluster c1	-1.40599
SOX17	Patient Cluster c1	-1.40544
HRCT1	Patient Cluster c1	-1.40465
GBP4	Patient Cluster c1	-1.40457
CABYR	Patient Cluster c1	1.4036
SLC47A2	Patient Cluster c1	1.40315
CFAP46	Patient Cluster c1	1.40289
PPIL6	Patient Cluster c1	1.40265
MRAP	Patient Cluster c1	1.40198
TYMS	Patient Cluster c1	1.40042
FAM155B	Patient Cluster c1	1.40011
VWA3A	Patient Cluster c1	1.39882
CDKN2B	Patient Cluster c1	-1.39739
DEPDC1B	Patient Cluster c1	1.39426
SLC27A6	Patient Cluster c1	-1.3922
SMPX	Patient Cluster c1	1.39177
PXDC1	Patient Cluster c1	-1.3914
COL10A1	Patient Cluster c1	1.39108
FLT4	Patient Cluster c1	-1.39049
WDR49	Patient Cluster c1	1.3895
SEMA5B	Patient Cluster c1	-1.38627
RHBDL2	Patient Cluster c1	1.38561
TRIM29	Patient Cluster c1	1.38519
SLC2A4	Patient Cluster c1	1.38421
CATSPERB	Patient Cluster c1	1.38159
LRRC18	Patient Cluster c1	1.37906
CETP	Patient Cluster c1	-1.37689
CENPM	Patient Cluster c1	1.37366
KCNS1	Patient Cluster c1	-1.37335
NKAIN2	Patient Cluster c1	1.36889
MYB	Patient Cluster c1	1.3687
PDK1	Patient Cluster c1	1.3687
DENND3	Patient Cluster c1	-1.36853
PLPP4	Patient Cluster c1	1.36851
APOLD1	Patient Cluster c1	-1.36665
LIM2	Patient Cluster c1	-1.36631
RIBC1	Patient Cluster c1	1.36562
ST6GALNAC5	Patient Cluster c1	-1.36177
KCNIP1	Patient Cluster c1	-1.36143
RXRG	Patient Cluster c1	-1.35966
NSUN7	Patient Cluster c1	1.35779
STARD8	Patient Cluster c1	-1.35684
PKNOX2	Patient Cluster c1	-1.3567
IRF4	Patient Cluster c1	1.35634
ABCA4	Patient Cluster c1	1.35633
FKBP11	Patient Cluster c1	1.35518
HELLS	Patient Cluster c1	1.35433
MGAT5B	Patient Cluster c1	-1.35358
CCDC153	Patient Cluster c1	1.35221
AGR3	Patient Cluster c1	1.35202
CRISP2	Patient Cluster c1	1.35185
SDPR	Patient Cluster c1	-1.35065
LILRA5	Patient Cluster c1	-1.3501
LKAAEAR1	Patient Cluster c1	1.34949
ZNF215	Patient Cluster c1	1.34908
SLC1A1	Patient Cluster c1	-1.34751
SAMD15	Patient Cluster c1	1.34591
RET	Patient Cluster c1	1.34462
ZBTB16	Patient Cluster c1	-1.34336
TNNC1	Patient Cluster c1	-1.34277
SLC25A18	Patient Cluster c1	-1.34047
RBM24	Patient Cluster c1	1.33878
AMY1A	Patient Cluster c1	1.3363
AMY1B	Patient Cluster c1	1.3363
AMY1C	Patient Cluster c1	1.3363
LRRC6	Patient Cluster c1	1.33606
ACTG2	Patient Cluster c1	1.33395
SPRR1B	Patient Cluster c1	1.33262
CENPU	Patient Cluster c1	1.33255
SCARA5	Patient Cluster c1	1.33215
CDH13	Patient Cluster c1	-1.33184
RAB27B	Patient Cluster c1	1.33167
HPCAL1	Patient Cluster c1	-1.33037
CDCA2	Patient Cluster c1	1.32871
RPRM	Patient Cluster c1	1.32811
DDX3Y	Patient Cluster c1	1.32603
ITGA7	Patient Cluster c1	1.32573
SPA17	Patient Cluster c1	1.32566
MS4A14	Patient Cluster c1	1.3223
BTG4	Patient Cluster c1	1.32195
DIO1	Patient Cluster c1	1.32183
NELL2	Patient Cluster c1	1.32176
PVR	Patient Cluster c1	-1.32107
CFB	Patient Cluster c1	1.31868
PBK	Patient Cluster c1	1.31865
GJB7	Patient Cluster c1	1.31832
KIF21A	Patient Cluster c1	1.31639
SLC2A3	Patient Cluster c1	-1.31386
LY6H	Patient Cluster c1	1.31369
HPGD	Patient Cluster c1	-1.31117
SRGAP3	Patient Cluster c1	1.31079
MELK	Patient Cluster c1	1.3105
KANK3	Patient Cluster c1	-1.30827
KNL1	Patient Cluster c1	1.3076
EFCAB6	Patient Cluster c1	1.30749
KL	Patient Cluster c1	-1.30704
GJB1	Patient Cluster c1	-1.30653
CD180	Patient Cluster c1	1.30568
SLAMF7	Patient Cluster c1	1.30565
LIN7A	Patient Cluster c1	-1.30151
KANK4	Patient Cluster c1	-1.30147
RAMP2	Patient Cluster c1	-1.30141
RAET1E	Patient Cluster c1	1.30064
CCDC138	Patient Cluster c1	1.30032
SLCO5A1	Patient Cluster c1	1.2998
ESPN	Patient Cluster c1	1.29866
CCBE1	Patient Cluster c1	-1.29839
TRIM59	Patient Cluster c1	1.29732
USP30	Patient Cluster c1	-1.29714
CLHC1	Patient Cluster c1	1.29705
CYP2J2	Patient Cluster c1	1.29659
TMED6	Patient Cluster c1	1.2954
LAMA3	Patient Cluster c1	-1.2931
RS1	Patient Cluster c1	-1.2929
GPC5	Patient Cluster c1	1.29242
FAM83D	Patient Cluster c1	1.29217
AFAP1L1	Patient Cluster c1	-1.29195
NFIL3	Patient Cluster c1	-1.29022
VWC2	Patient Cluster c1	1.28971
OSR2	Patient Cluster c1	1.28688
BAALC	Patient Cluster c1	-1.28375
C6orf52	Patient Cluster c1	1.28277
ZNF396	Patient Cluster c1	1.28213
COLGALT2	Patient Cluster c1	-1.28168
ALOX12	Patient Cluster c1	-1.28118
IGFBP5	Patient Cluster c1	1.27985
CTSK	Patient Cluster c1	1.27977
TRIM55	Patient Cluster c1	1.27824
PHF21B	Patient Cluster c1	1.27735
CYP2C8	Patient Cluster c1	1.27596
SLITRK6	Patient Cluster c1	1.27503
EXOC3L1	Patient Cluster c1	-1.27296
KDM6B	Patient Cluster c1	-1.27268
SIX2	Patient Cluster c1	1.27221
IFNE	Patient Cluster c1	1.27216
DPEP1	Patient Cluster c1	1.27215
RGMA	Patient Cluster c1	1.27108
TAL1	Patient Cluster c1	-1.2701
SNAI2	Patient Cluster c1	1.26961
HSD17B6	Patient Cluster c1	-1.26812
CHST1	Patient Cluster c1	-1.26708
CENPF	Patient Cluster c1	1.26704
MDGA1	Patient Cluster c1	-1.26675
HORMAD1	Patient Cluster c1	1.26659
KCNMA1	Patient Cluster c1	1.26536
MND1	Patient Cluster c1	1.26463
APOD	Patient Cluster c1	1.26325
CACNG4	Patient Cluster c1	-1.26183
GUCY2F	Patient Cluster c1	1.26146
CCNB2	Patient Cluster c1	1.26105
MPP3	Patient Cluster c1	-1.2583
NLGN1	Patient Cluster c1	1.257
CDKN3	Patient Cluster c1	1.2564
C11orf96	Patient Cluster c1	-1.25527
KIAA2022	Patient Cluster c1	1.25479
CPA6	Patient Cluster c1	1.25434
AHRR	Patient Cluster c1	1.2537
LRRN1	Patient Cluster c1	1.25345
LRP4	Patient Cluster c1	-1.2534
MAGEE2	Patient Cluster c1	1.2532
FAM46B	Patient Cluster c1	-1.25293
S1PR1	Patient Cluster c1	-1.25281
MYO7B	Patient Cluster c1	-1.25275
BCL6B	Patient Cluster c1	-1.25119
PCDH19	Patient Cluster c1	1.24972
CA1	Patient Cluster c1	-1.24537
TFF2	Patient Cluster c1	-1.24466
MYOZ1	Patient Cluster c1	-1.2426
CFHR3	Patient Cluster c1	1.24141
IVL	Patient Cluster c1	1.24107
CLEC4M	Patient Cluster c1	-1.24095
CES4A	Patient Cluster c1	1.23909
COCH	Patient Cluster c1	1.23894
KIAA0319	Patient Cluster c1	1.23862
KLK5	Patient Cluster c1	-1.23857
FBLN2	Patient Cluster c1	1.23793
CAPN13	Patient Cluster c1	1.23746
GREM2	Patient Cluster c1	1.23731
SUSD4	Patient Cluster c1	1.23588
QRFPR	Patient Cluster c1	-1.23453
EGR1	Patient Cluster c1	-1.23362
CCDC148	Patient Cluster c1	1.23323
FAM169A	Patient Cluster c1	1.23262
CCRL2	Patient Cluster c1	-1.23246
PLPPR3	Patient Cluster c1	1.23193
GOLM1	Patient Cluster c1	1.23183
ELOVL4	Patient Cluster c1	1.23115
FCRL2	Patient Cluster c1	1.23049
NKG7	Patient Cluster c1	-1.22845
PDGFB	Patient Cluster c1	-1.22806
OSGIN1	Patient Cluster c1	-1.22803
DZIP1L	Patient Cluster c1	1.22757
ZNF214	Patient Cluster c1	1.22698
LDB3	Patient Cluster c1	1.22623
GDA	Patient Cluster c1	1.22527
TRIB1	Patient Cluster c1	-1.22469
SYCP2L	Patient Cluster c1	-1.22465
NKPD1	Patient Cluster c1	-1.2243
PCP4	Patient Cluster c1	1.22363
LRTOMT	Patient Cluster c1	1.22338
MT2A	Patient Cluster c1	-1.22336
RP1	Patient Cluster c1	1.22303
HES2	Patient Cluster c1	1.22293
MADCAM1	Patient Cluster c1	1.22254
LTBP1	Patient Cluster c1	1.22127
TCN1	Patient Cluster c1	1.21801
CENPE	Patient Cluster c1	1.21726
PHLDA2	Patient Cluster c1	1.21691
HP	Patient Cluster c1	-1.21646
FBXO16	Patient Cluster c1	1.21604
CLMP	Patient Cluster c1	1.2152
GALNT15	Patient Cluster c1	1.2152
ARID5A	Patient Cluster c1	-1.2151
NAT8	Patient Cluster c1	-1.21468
DLG2	Patient Cluster c1	1.21397
FPR1	Patient Cluster c1	-1.21395
AK8	Patient Cluster c1	1.2137
IDO1	Patient Cluster c1	-1.213
RXFP1	Patient Cluster c1	-1.21262
PLK3	Patient Cluster c1	-1.21054
CDC45	Patient Cluster c1	1.20988
AATK	Patient Cluster c1	-1.20813
SUSD5	Patient Cluster c1	1.20743
ST18	Patient Cluster c1	-1.2071
VIT	Patient Cluster c1	1.20514
EAF2	Patient Cluster c1	1.20485
BEX5	Patient Cluster c1	-1.20351
ORC6	Patient Cluster c1	1.20335
TNN	Patient Cluster c1	1.20282
ZDHHC14	Patient Cluster c1	-1.20137
LDLR	Patient Cluster c1	-1.20078
C1orf198	Patient Cluster c1	-1.20037
LRRC23	Patient Cluster c1	1.19792
GDF6	Patient Cluster c1	1.1968
KCNK3	Patient Cluster c1	-1.1961
AIM2	Patient Cluster c1	1.19602
CDHR5	Patient Cluster c1	-1.19546
DMGDH	Patient Cluster c1	1.19483
NPTX2	Patient Cluster c1	1.19448
SOCS2	Patient Cluster c1	-1.19418
COL1A2	Patient Cluster c1	1.19345
MS4A2	Patient Cluster c1	1.19207
CTSW	Patient Cluster c1	-1.19206
SSUH2	Patient Cluster c1	1.19152
KNTC1	Patient Cluster c1	1.19142
SHISA3	Patient Cluster c1	-1.1914
HSPA12B	Patient Cluster c1	-1.19123
CACNA1G	Patient Cluster c1	1.19065
CCDC189	Patient Cluster c1	1.19052
CYR61	Patient Cluster c1	-1.19039
FGF14	Patient Cluster c1	1.18891
GUCY1A2	Patient Cluster c1	-1.18847
C1orf115	Patient Cluster c1	-1.18727
IQCH	Patient Cluster c1	1.18712
TFF1	Patient Cluster c1	-1.18677
ANXA3	Patient Cluster c1	-1.18671
PLK4	Patient Cluster c1	1.18573
SULT2B1	Patient Cluster c1	-1.18559
CCDC89	Patient Cluster c1	1.18523
GRHL3	Patient Cluster c1	1.18308
DNAJA4	Patient Cluster c1	1.18214
ENPP5	Patient Cluster c1	1.18193
ANXA13	Patient Cluster c1	1.18152
NHS	Patient Cluster c1	1.18148
PPP1R36	Patient Cluster c1	1.18094
TTC26	Patient Cluster c1	1.18036
S1PR5	Patient Cluster c1	-1.17992
KIF12	Patient Cluster c1	-1.17974
CYP2A7	Patient Cluster c1	1.17956
ESAM	Patient Cluster c1	-1.17835
PPARGC1B	Patient Cluster c1	-1.17792
ATOH8	Patient Cluster c1	-1.17762
MXD1	Patient Cluster c1	-1.17723
TEK	Patient Cluster c1	-1.17451
MYC	Patient Cluster c1	-1.17237
CPNE5	Patient Cluster c1	1.17117
BMPR1B	Patient Cluster c1	1.17113
NEDD9	Patient Cluster c1	-1.16944
ELF5	Patient Cluster c1	1.16922
NOTCH4	Patient Cluster c1	-1.16905
KLRF1	Patient Cluster c1	-1.16899
MT1B	Patient Cluster c1	-1.16867
RNF182	Patient Cluster c1	-1.16761
NXF5	Patient Cluster c1	1.16691
AQP6	Patient Cluster c1	1.1668
SULF1	Patient Cluster c1	1.16578
TFF3	Patient Cluster c1	1.16556
ITIH2	Patient Cluster c1	-1.16499
ADAMTS1	Patient Cluster c1	-1.16497
EPAS1	Patient Cluster c1	-1.1649
LMO1	Patient Cluster c1	1.16458
TMEM130	Patient Cluster c1	-1.16435
NEK2	Patient Cluster c1	1.1642
KIAA0408	Patient Cluster c1	-1.16419
CXCR5	Patient Cluster c1	1.16406
TNFAIP3	Patient Cluster c1	-1.16338
LRRC4C	Patient Cluster c1	1.16326
SDR16C5	Patient Cluster c1	-1.163
IP6K3	Patient Cluster c1	-1.16297
SLC2A5	Patient Cluster c1	1.16272
AADACL2	Patient Cluster c1	1.16211
LRP8	Patient Cluster c1	1.16149
CDK1	Patient Cluster c1	1.16125
PDGFD	Patient Cluster c1	1.15835
GZMB	Patient Cluster c1	-1.15829
ABCC3	Patient Cluster c1	1.15779
NOVA1	Patient Cluster c1	1.15618
KIAA1841	Patient Cluster c1	1.15388
RAB36	Patient Cluster c1	1.15387
CCM2L	Patient Cluster c1	-1.15373
UBE2T	Patient Cluster c1	1.15362
SGK1	Patient Cluster c1	-1.15191
PLEKHN1	Patient Cluster c1	1.14973
FAP	Patient Cluster c1	1.1496
TSHZ2	Patient Cluster c1	1.14942
SKA1	Patient Cluster c1	1.14934
CYP2C9	Patient Cluster c1	1.14789
POLQ	Patient Cluster c1	1.14669
HIST1H1A	Patient Cluster c1	1.14608
PTPRB	Patient Cluster c1	-1.14589
CCL20	Patient Cluster c1	-1.14559
SH3BP5	Patient Cluster c1	-1.14407
ADARB2	Patient Cluster c1	-1.14292
SPAG4	Patient Cluster c1	1.14237
EFHC1	Patient Cluster c1	1.14204
MPPED2	Patient Cluster c1	1.14177
OSBPL3	Patient Cluster c1	1.13997
DOK7	Patient Cluster c1	-1.13927
IRS2	Patient Cluster c1	-1.13779
ZMYND12	Patient Cluster c1	1.1377
CD101	Patient Cluster c1	-1.13662
UCHL1	Patient Cluster c1	1.13644
RCAN2	Patient Cluster c1	1.13583
DCX	Patient Cluster c1	1.13442
CETN2	Patient Cluster c1	1.1341
HLX	Patient Cluster c1	-1.13355
MT1E	Patient Cluster c1	-1.13322
SULT1B1	Patient Cluster c1	-1.13311
SMR3A	Patient Cluster c1	1.13198
IGSF9	Patient Cluster c1	1.13074
TWIST1	Patient Cluster c1	1.13069
PLA2G7	Patient Cluster c1	1.13063
PER2	Patient Cluster c1	-1.12999
NGFR	Patient Cluster c1	1.12995
KRT23	Patient Cluster c1	1.12959
LMCD1	Patient Cluster c1	-1.12923
SEC14L3	Patient Cluster c1	1.12842
BLOC1S5	Patient Cluster c1	1.1279
TXNDC5	Patient Cluster c1	1.1279
RAD54L	Patient Cluster c1	1.12616
KIF15	Patient Cluster c1	1.12559
IGFBP2	Patient Cluster c1	1.12535
P2RY1	Patient Cluster c1	-1.12452
EMP2	Patient Cluster c1	-1.1241
KDR	Patient Cluster c1	-1.12345
VPS37B	Patient Cluster c1	-1.12326
FHOD3	Patient Cluster c1	1.1231
STK32A	Patient Cluster c1	1.12283
AGR2	Patient Cluster c1	1.12266
ARRB1	Patient Cluster c1	-1.12255
MDM2	Patient Cluster c1	1.1223
AOX1	Patient Cluster c1	1.12161
LDLRAD4	Patient Cluster c1	1.12008
USHBP1	Patient Cluster c1	-1.1194
EXO1	Patient Cluster c1	1.11899
THBD	Patient Cluster c1	-1.11672
CCDC96	Patient Cluster c1	1.11589
CCDC191	Patient Cluster c1	1.11536
NBEA	Patient Cluster c1	1.1141
FBXO2	Patient Cluster c1	1.11287
WDR64	Patient Cluster c1	1.11197
EFCAB12	Patient Cluster c1	1.1093
FAM13C	Patient Cluster c1	1.1083
SPC25	Patient Cluster c1	1.10762
FOXF1	Patient Cluster c1	-1.10761
TNNI3	Patient Cluster c1	1.10698
DGAT2	Patient Cluster c1	-1.10692
MSX1	Patient Cluster c1	-1.1061
IGSF3	Patient Cluster c1	-1.1061
GYPE	Patient Cluster c1	-1.10591
TAS1R1	Patient Cluster c1	-1.10465
HEY1	Patient Cluster c1	-1.10442
FOXA1	Patient Cluster c1	1.10427
TICRR	Patient Cluster c1	1.10392
CBS	Patient Cluster c1	-1.10248
TIMP3	Patient Cluster c1	-1.10141
PRRX2	Patient Cluster c1	1.10119
TEKT4	Patient Cluster c1	1.10084
NAT1	Patient Cluster c1	1.09994
CEACAM21	Patient Cluster c1	-1.0988
ITLN1	Patient Cluster c1	1.09866
STON2	Patient Cluster c1	-1.09852
C1QTNF9	Patient Cluster c1	1.0982
VWA1	Patient Cluster c1	1.09687
STK32B	Patient Cluster c1	1.09639
FAM65B	Patient Cluster c1	-1.096
TGFB3	Patient Cluster c1	1.09475
CAMK1D	Patient Cluster c1	1.0945
PDE1C	Patient Cluster c1	-1.09362
CD207	Patient Cluster c1	1.09176
GFOD1	Patient Cluster c1	-1.09166
PIM2	Patient Cluster c1	1.09146
HMGB3	Patient Cluster c1	1.09135
CACNA2D3	Patient Cluster c1	-1.09095
PRSS21	Patient Cluster c1	-1.09085
SLC19A2	Patient Cluster c1	-1.08913
BUB1B	Patient Cluster c1	1.08907
AQP3	Patient Cluster c1	1.0885
JAKMIP3	Patient Cluster c1	-1.08668
APCDD1	Patient Cluster c1	1.08623
FAM189A2	Patient Cluster c1	-1.08527
PCDH1	Patient Cluster c1	-1.08513
FZD3	Patient Cluster c1	1.08507
SH3GL3	Patient Cluster c1	-1.08463
CITED4	Patient Cluster c1	-1.08436
VSIG10	Patient Cluster c1	-1.08415
FPR2	Patient Cluster c1	-1.08411
DOCK6	Patient Cluster c1	-1.08375
WFDC12	Patient Cluster c1	-1.0832
TOX3	Patient Cluster c1	1.08302
NPR3	Patient Cluster c1	-1.08093
DPYS	Patient Cluster c1	1.08061
S100A3	Patient Cluster c1	-1.08003
GPX8	Patient Cluster c1	1.07996
IFI27	Patient Cluster c1	-1.07864
ADAMTS6	Patient Cluster c1	1.07842
TMCC2	Patient Cluster c1	-1.07764
THSD7B	Patient Cluster c1	1.07648
TMEM67	Patient Cluster c1	1.07629
C10orf25	Patient Cluster c1	-1.07628
KHDRBS2	Patient Cluster c1	-1.0753
MEX3A	Patient Cluster c1	1.0749
ITGB8	Patient Cluster c1	1.07392
CELA2B	Patient Cluster c1	-1.07289
NUP62CL	Patient Cluster c1	1.07265
PAMR1	Patient Cluster c1	1.07145
ODAM	Patient Cluster c1	-1.07064
SHCBP1	Patient Cluster c1	1.07018
CDH26	Patient Cluster c1	1.06816
FIGNL1	Patient Cluster c1	1.06723
PPP1R14C	Patient Cluster c1	1.0666
ANKRD42	Patient Cluster c1	1.06615
TMEM2	Patient Cluster c1	-1.06497
LAX1	Patient Cluster c1	1.06383
TCTEX1D2	Patient Cluster c1	1.06376
NGEF	Patient Cluster c1	1.0637
SVOPL	Patient Cluster c1	1.0632
SKIDA1	Patient Cluster c1	1.06292
FAM109A	Patient Cluster c1	-1.06282
ZNF469	Patient Cluster c1	1.06269
DEPDC7	Patient Cluster c1	1.06264
INTU	Patient Cluster c1	1.0621
ZFR2	Patient Cluster c1	1.06196
ASB2	Patient Cluster c1	1.06155
TNFRSF18	Patient Cluster c1	1.06077
P3H2	Patient Cluster c1	-1.06002
FZD8	Patient Cluster c1	-1.05985
CLEC14A	Patient Cluster c1	-1.05954
MAPT	Patient Cluster c1	-1.05925
SCGB3A2	Patient Cluster c1	1.05858
TMEM44	Patient Cluster c1	-1.05827
NPHS2	Patient Cluster c1	-1.05825
BCL11A	Patient Cluster c1	1.05815
KIF11	Patient Cluster c1	1.05808
TPPP3	Patient Cluster c1	1.05798
ZNF334	Patient Cluster c1	1.05793
HYAL1	Patient Cluster c1	-1.05756
NPHP1	Patient Cluster c1	1.05638
BLK	Patient Cluster c1	1.05555
PRKCE	Patient Cluster c1	-1.05522
UBE2C	Patient Cluster c1	1.05518
PIEZO2	Patient Cluster c1	1.05442
ATAD5	Patient Cluster c1	1.0542
GKN1	Patient Cluster c1	-1.05384
SULT1C4	Patient Cluster c1	-1.05338
SRRM3	Patient Cluster c1	1.05262
CLCA4	Patient Cluster c1	1.05228
VIL1	Patient Cluster c1	-1.05217
TIE1	Patient Cluster c1	-1.05187
OIT3	Patient Cluster c1	1.05177
GON7	Patient Cluster c1	1.05177
TBX3	Patient Cluster c1	-1.05174
HMGA2	Patient Cluster c1	1.05146
B9D1	Patient Cluster c1	1.05112
CLIC5	Patient Cluster c1	-1.05067
BCAS1	Patient Cluster c1	1.05058
RRAS	Patient Cluster c1	-1.05025
BIRC5	Patient Cluster c1	1.05009
HEYL	Patient Cluster c1	-1.05008
PNMAL1	Patient Cluster c1	1.04979
TCP11	Patient Cluster c1	1.04959
TMEM178A	Patient Cluster c1	-1.04954
CEP83	Patient Cluster c1	1.04947
SLC5A4	Patient Cluster c1	-1.04878
AK4	Patient Cluster c1	1.04862
CCR3	Patient Cluster c1	-1.04852
CYTL1	Patient Cluster c1	1.0485
C16orf59	Patient Cluster c1	1.04831
EDA	Patient Cluster c1	-1.04557
NPR1	Patient Cluster c1	-1.04543
LILRB5	Patient Cluster c1	1.04462
FAM184A	Patient Cluster c1	1.04451
MOXD1	Patient Cluster c1	1.04436
STX11	Patient Cluster c1	-1.04414
HHATL	Patient Cluster c1	1.0433
VAT1L	Patient Cluster c1	1.0419
ADAMTSL3	Patient Cluster c1	-1.04175
CCNA2	Patient Cluster c1	1.04077
ATP1A2	Patient Cluster c1	1.04062
NUCB2	Patient Cluster c1	1.04029
DLC1	Patient Cluster c1	-1.04017
SEMA3B	Patient Cluster c1	-1.0394
N4BP2L2	Patient Cluster c1	1.03911
DUOX2	Patient Cluster c1	-1.03885
EGF	Patient Cluster c1	1.03828
ROBO1	Patient Cluster c1	1.03811
SPINK1	Patient Cluster c1	1.03738
TNS3	Patient Cluster c1	-1.03735
TTC21A	Patient Cluster c1	1.0365
ODF3L1	Patient Cluster c1	-1.036
IGFBP1	Patient Cluster c1	-1.03571
ARHGEF4	Patient Cluster c1	-1.03546
OSBPL6	Patient Cluster c1	1.03467
ELL3	Patient Cluster c1	1.03453
LRRN3	Patient Cluster c1	-1.03449
MS4A6A	Patient Cluster c1	1.03353
EDA2R	Patient Cluster c1	1.03319
ZWINT	Patient Cluster c1	1.03018
OTUD1	Patient Cluster c1	-1.02961
AMBP	Patient Cluster c1	-1.02944
GGTLC1	Patient Cluster c1	-1.02853
KCNK17	Patient Cluster c1	-1.02839
AFF2	Patient Cluster c1	-1.02756
DOK6	Patient Cluster c1	-1.02696
FADS3	Patient Cluster c1	-1.02678
WFS1	Patient Cluster c1	-1.02651
ZCCHC5	Patient Cluster c1	1.02543
ARHGAP31	Patient Cluster c1	-1.02507
PLEKHA4	Patient Cluster c1	1.02423
C5orf38	Patient Cluster c1	-1.02422
CCL22	Patient Cluster c1	1.02342
QRICH2	Patient Cluster c1	-1.02337
HSPB8	Patient Cluster c1	-1.02278
RSPO3	Patient Cluster c1	1.02239
IER2	Patient Cluster c1	-1.02028
LRRTM4	Patient Cluster c1	-1.02007
HPCAL4	Patient Cluster c1	-1.01933
TKTL1	Patient Cluster c1	-1.01842
HMGN3	Patient Cluster c1	1.01825
MNX1	Patient Cluster c1	1.01809
GLI1	Patient Cluster c1	1.0168
FAXDC2	Patient Cluster c1	-1.01624
SHC4	Patient Cluster c1	1.01618
RNF122	Patient Cluster c1	-1.01597
SLCO2A1	Patient Cluster c1	-1.01555
TEX26	Patient Cluster c1	1.01525
EFNB2	Patient Cluster c1	-1.01489
RADIL	Patient Cluster c1	-1.01473
GIMAP5	Patient Cluster c1	-1.01299
GHRL	Patient Cluster c1	-1.01137
RARRES1	Patient Cluster c1	1.0107
TSPAN18	Patient Cluster c1	-1.01064
NPFFR2	Patient Cluster c1	1.01003
FAM83F	Patient Cluster c1	1.00996
PIGA	Patient Cluster c1	-1.00985
CD274	Patient Cluster c1	-1.00978
C1QTNF3	Patient Cluster c1	1.00947
LYPD5	Patient Cluster c1	-1.00805
RMI2	Patient Cluster c1	1.00701
CDC42EP2	Patient Cluster c1	-1.00649
PHACTR3	Patient Cluster c1	-1.00631
PHYHIP	Patient Cluster c1	1.00476
CELA2A	Patient Cluster c1	-1.00428
AMOTL1	Patient Cluster c1	-1.00421
TRAF5	Patient Cluster c1	1.00401
KLF7	Patient Cluster c1	-1.00399
MTHFR	Patient Cluster c1	-1.00315
DACH2	Patient Cluster c1	1.00299
CD69	Patient Cluster c1	-1.00203
BNC2	Patient Cluster c1	1.0015
ABL1	Patient Cluster c1	-1.00132
NFKBID	Patient Cluster c1	-1.00106
LCA5	Patient Cluster c1	1.00072
CSF3	Patient Cluster c2	-3.85272
IL13RA2	Patient Cluster c2	2.99113
TDO2	Patient Cluster c2	2.83003
FOSB	Patient Cluster c2	-2.7067
HMGCS2	Patient Cluster c2	-2.59167
COL17A1	Patient Cluster c2	2.51208
HBG1	Patient Cluster c2	-2.42147
FDCSP	Patient Cluster c2	2.40347
CCK	Patient Cluster c2	-2.38526
IGFL2	Patient Cluster c2	2.36583
RND1	Patient Cluster c2	-2.35827
IL6	Patient Cluster c2	-2.32836
HS6ST3	Patient Cluster c2	2.3191
TMEM213	Patient Cluster c2	2.25597
CXCL13	Patient Cluster c2	2.22938
ADAMTS16	Patient Cluster c2	2.10443
PLA2G2A	Patient Cluster c2	2.10068
IL1RL1	Patient Cluster c2	-2.09092
COMP	Patient Cluster c2	2.04158
HS6ST2	Patient Cluster c2	2.02788
TMEM229A	Patient Cluster c2	1.99439
RPS4Y1	Patient Cluster c2	1.94173
VSIG1	Patient Cluster c2	1.91036
ASPG	Patient Cluster c2	-1.89303
CXCL2	Patient Cluster c2	-1.88708
HS3ST5	Patient Cluster c2	-1.84227
FNDC1	Patient Cluster c2	1.83635
MAFF	Patient Cluster c2	-1.80575
CXCL8	Patient Cluster c2	-1.78654
CSRNP1	Patient Cluster c2	-1.78274
COL3A1	Patient Cluster c2	1.77704
LGALS4	Patient Cluster c2	-1.77263
SCG5	Patient Cluster c2	1.74752
MMP1	Patient Cluster c2	1.7429
F2RL2	Patient Cluster c2	1.72983
SOCS3	Patient Cluster c2	-1.70352
HSD17B2	Patient Cluster c2	-1.70333
GBA3	Patient Cluster c2	-1.66682
IL1R2	Patient Cluster c2	-1.66504
ATF3	Patient Cluster c2	-1.6649
SLCO4A1	Patient Cluster c2	-1.66097
ADAMTS4	Patient Cluster c2	-1.63453
ELF3	Patient Cluster c2	-1.6231
CTNND2	Patient Cluster c2	-1.62148
EGR4	Patient Cluster c2	-1.62106
CDH3	Patient Cluster c2	1.61649
FAM150A	Patient Cluster c2	1.61403
CCL13	Patient Cluster c2	1.59579
PLPPR4	Patient Cluster c2	1.58901
DAO	Patient Cluster c2	-1.58035
STEAP1	Patient Cluster c2	1.57506
ITPKC	Patient Cluster c2	-1.5626
SFRP2	Patient Cluster c2	1.55717
GRM8	Patient Cluster c2	-1.54927
CDH2	Patient Cluster c2	1.54553
CHL1	Patient Cluster c2	1.53781
EPB42	Patient Cluster c2	-1.53405
IL13	Patient Cluster c2	-1.53241
REG4	Patient Cluster c2	-1.50846
LRRC19	Patient Cluster c2	-1.50669
CTHRC1	Patient Cluster c2	1.49619
NELL1	Patient Cluster c2	1.49371
IGDCC4	Patient Cluster c2	1.49365
ALAS2	Patient Cluster c2	-1.49164
NR4A2	Patient Cluster c2	-1.48538
FCAR	Patient Cluster c2	-1.47391
FRMD5	Patient Cluster c2	1.47315
PDE6A	Patient Cluster c2	-1.46383
FOSL2	Patient Cluster c2	-1.46367
ATP6V1B1	Patient Cluster c2	-1.4599
FCRL5	Patient Cluster c2	1.45031
FAM71A	Patient Cluster c2	-1.44466
TFF1	Patient Cluster c2	-1.44105
KCNS1	Patient Cluster c2	-1.43959
CRTAC1	Patient Cluster c2	-1.4376
TNFRSF17	Patient Cluster c2	1.43715
CXCR1	Patient Cluster c2	-1.42513
MAP3K15	Patient Cluster c2	-1.41574
ADGRG3	Patient Cluster c2	-1.41419
COL24A1	Patient Cluster c2	1.40296
MMP19	Patient Cluster c2	-1.40252
WNT10A	Patient Cluster c2	1.4025
JAKMIP3	Patient Cluster c2	-1.39875
SIK1	Patient Cluster c2	-1.39816
FAM167A	Patient Cluster c2	-1.39404
IGLL1	Patient Cluster c2	1.39132
HBA1	Patient Cluster c2	-1.38369
HBA2	Patient Cluster c2	-1.38369
FCRLA	Patient Cluster c2	1.38268
CILP	Patient Cluster c2	1.3784
BHLHE22	Patient Cluster c2	1.37523
BTNL3	Patient Cluster c2	-1.37402
CCL11	Patient Cluster c2	1.36788
ST18	Patient Cluster c2	-1.36461
RGS16	Patient Cluster c2	-1.36116
OLFM4	Patient Cluster c2	-1.36093
POPDC3	Patient Cluster c2	-1.34837
ASPN	Patient Cluster c2	1.34565
EXD1	Patient Cluster c2	-1.34127
C2CD4B	Patient Cluster c2	-1.34017
GADD45B	Patient Cluster c2	-1.33257
MS4A14	Patient Cluster c2	1.32844
SPRR1A	Patient Cluster c2	1.32774
SERPINB3	Patient Cluster c2	1.31906
LUZP2	Patient Cluster c2	1.31362
QRFPR	Patient Cluster c2	-1.31033
TFF2	Patient Cluster c2	-1.30626
EPHA10	Patient Cluster c2	1.30625
DCLK1	Patient Cluster c2	1.30437
DUSP13	Patient Cluster c2	-1.29982
ZFP36	Patient Cluster c2	-1.29166
GCSAM	Patient Cluster c2	1.28955
JUNB	Patient Cluster c2	-1.28914
CNTN3	Patient Cluster c2	1.28744
IGFBP1	Patient Cluster c2	-1.28482
SLC4A1	Patient Cluster c2	-1.27886
ANGPTL7	Patient Cluster c2	-1.27031
ADGRE3	Patient Cluster c2	-1.26841
EPHA3	Patient Cluster c2	1.26711
TRIM36	Patient Cluster c2	1.26676
PADI4	Patient Cluster c2	-1.26264
EDN3	Patient Cluster c2	-1.25618
DPYS	Patient Cluster c2	1.25444
HUS1B	Patient Cluster c2	-1.24857
STEAP2	Patient Cluster c2	1.24851
POU2AF1	Patient Cluster c2	1.24539
DNAH17	Patient Cluster c2	-1.24121
GJB3	Patient Cluster c2	-1.24031
ANO4	Patient Cluster c2	1.24004
SERPINE1	Patient Cluster c2	-1.23877
FAM107A	Patient Cluster c2	-1.23705
CRYM	Patient Cluster c2	1.23361
ADAMTS14	Patient Cluster c2	1.23338
ERRFI1	Patient Cluster c2	-1.23085
PNMT	Patient Cluster c2	-1.22821
PPFIA2	Patient Cluster c2	1.2262
PFKFB3	Patient Cluster c2	-1.22003
HTR2A	Patient Cluster c2	1.2184
SERPINI2	Patient Cluster c2	1.21781
COL14A1	Patient Cluster c2	1.21423
CCL20	Patient Cluster c2	-1.21054
JCHAIN	Patient Cluster c2	1.20933
KIAA1683	Patient Cluster c2	-1.20905
AMPD1	Patient Cluster c2	1.20758
CCDC110	Patient Cluster c2	1.20651
CLEC2D	Patient Cluster c2	1.20387
HBEGF	Patient Cluster c2	-1.20222
PTPN5	Patient Cluster c2	-1.1998
IFNG	Patient Cluster c2	1.19872
STC1	Patient Cluster c2	-1.19815
MZB1	Patient Cluster c2	1.19704
XG	Patient Cluster c2	1.19539
VWC2	Patient Cluster c2	1.19496
OGN	Patient Cluster c2	1.19418
SLC25A25	Patient Cluster c2	-1.19276
SEMA3E	Patient Cluster c2	-1.19065
NPHS2	Patient Cluster c2	-1.19053
LRRC17	Patient Cluster c2	1.18851
ATP6V0A4	Patient Cluster c2	1.18839
AHSP	Patient Cluster c2	-1.18712
GPR87	Patient Cluster c2	1.18198
FAM43B	Patient Cluster c2	1.18017
EGR3	Patient Cluster c2	-1.1781
CXCL1	Patient Cluster c2	-1.17341
CPXM1	Patient Cluster c2	1.16458
HBQ1	Patient Cluster c2	-1.15741
ADAMTS6	Patient Cluster c2	1.15616
MT1M	Patient Cluster c2	-1.15164
CYP1B1	Patient Cluster c2	1.15067
ASB5	Patient Cluster c2	1.14974
SLC27A6	Patient Cluster c2	-1.14929
CCL19	Patient Cluster c2	1.14928
DPP6	Patient Cluster c2	-1.14688
THEG	Patient Cluster c2	-1.14426
DEPDC1B	Patient Cluster c2	1.13927
ARC	Patient Cluster c2	-1.13914
DPYSL4	Patient Cluster c2	1.13799
SERPINB4	Patient Cluster c2	1.13495
WFDC12	Patient Cluster c2	-1.13464
MYC	Patient Cluster c2	-1.13308
LTF	Patient Cluster c2	-1.12916
SERTAD1	Patient Cluster c2	-1.12389
ZCCHC5	Patient Cluster c2	1.12237
SNAI2	Patient Cluster c2	1.12135
DKK1	Patient Cluster c2	1.12131
MXD1	Patient Cluster c2	-1.11932
BRINP1	Patient Cluster c2	-1.11613
CSPG5	Patient Cluster c2	1.11548
HIF3A	Patient Cluster c2	-1.1144
CTSE	Patient Cluster c2	1.11422
PPP1R15A	Patient Cluster c2	-1.11326
NFIL3	Patient Cluster c2	-1.11193
GJB2	Patient Cluster c2	1.11163
HABP2	Patient Cluster c2	1.10967
MNX1	Patient Cluster c2	1.10189
PTPRN2	Patient Cluster c2	1.10105
CXCL3	Patient Cluster c2	-1.09749
ADH4	Patient Cluster c2	1.09481
PTCHD1	Patient Cluster c2	1.09435
PER1	Patient Cluster c2	-1.0907
PMCH	Patient Cluster c2	1.08974
S100P	Patient Cluster c2	-1.08788
DACH2	Patient Cluster c2	1.08739
S100A12	Patient Cluster c2	-1.08414
ANLN	Patient Cluster c2	1.0832
CTSG	Patient Cluster c2	1.07954
RBP2	Patient Cluster c2	-1.07841
CHRDL2	Patient Cluster c2	1.07807
GREM1	Patient Cluster c2	1.07664
HBD	Patient Cluster c2	-1.07538
TRIB1	Patient Cluster c2	-1.0718
PVR	Patient Cluster c2	-1.07179
KLHL4	Patient Cluster c2	1.07057
MAB21L2	Patient Cluster c2	-1.06955
NIM1K	Patient Cluster c2	-1.06559
RIMS4	Patient Cluster c2	-1.05916
TMEM132C	Patient Cluster c2	1.05485
TNFAIP3	Patient Cluster c2	-1.05408
MUC13	Patient Cluster c2	-1.04999
SLC5A9	Patient Cluster c2	-1.04769
CFAP43	Patient Cluster c2	1.04692
PPBP	Patient Cluster c2	1.04649
MYRF	Patient Cluster c2	-1.0463
CIT	Patient Cluster c2	-1.04527
COL5A2	Patient Cluster c2	1.04518
CFAP74	Patient Cluster c2	-1.0442
TXLNGY	Patient Cluster c2	1.04177
E2F8	Patient Cluster c2	1.04164
CA1	Patient Cluster c2	-1.04117
MATN3	Patient Cluster c2	-1.04031
S100B	Patient Cluster c2	1.03951
CA12	Patient Cluster c2	-1.03945
TMEM156	Patient Cluster c2	1.03766
PGLYRP1	Patient Cluster c2	-1.034
ZBBX	Patient Cluster c2	1.03295
TUBAL3	Patient Cluster c2	-1.02832
DHRS2	Patient Cluster c2	-1.02829
SOX21	Patient Cluster c2	-1.02785
IL12A	Patient Cluster c2	1.02507
TMEM88	Patient Cluster c2	-1.0245
LRRN4	Patient Cluster c2	-1.02099
EDN1	Patient Cluster c2	-1.01917
CD38	Patient Cluster c2	1.0187
CXCL10	Patient Cluster c2	1.01693
KRT5	Patient Cluster c2	1.01546
SEMA5B	Patient Cluster c2	-1.0138
CENPK	Patient Cluster c2	1.01329
GNG13	Patient Cluster c2	-1.01245
FAM84A	Patient Cluster c2	-1.01172
NEU4	Patient Cluster c2	-1.01162
JSRP1	Patient Cluster c2	1.0109
KLK11	Patient Cluster c2	-1.00944
IER3	Patient Cluster c2	-1.00842
AZGP1	Patient Cluster c2	-1.00708
DUOX2	Patient Cluster c2	-1.0068
SEMA3D	Patient Cluster c2	1.0052
ZNF441	Patient Cluster c2	1.00429
GPR174	Patient Cluster c2	1.00265
SLC10A2	Patient Cluster c2	1.00213
BHLHE40	Patient Cluster c2	-1.00148
BTG2	Patient Cluster c2	-1.00145
CYP2C9	Patient Cluster c2	1.00015
MMP1	Patient Cluster c3	7.3791
SLC6A4	Patient Cluster c3	-6.09641
RPS4Y1	Patient Cluster c3	5.86065
CXCL13	Patient Cluster c3	5.66536
KRT5	Patient Cluster c3	5.58136
ITLN2	Patient Cluster c3	-5.48187
COL17A1	Patient Cluster c3	5.29813
FDCSP	Patient Cluster c3	5.16712
SPP1	Patient Cluster c3	5.02896
IGFL2	Patient Cluster c3	4.95176
GPR87	Patient Cluster c3	4.89094
CSF3	Patient Cluster c3	-4.85313
CA4	Patient Cluster c3	-4.6644
BPIFB1	Patient Cluster c3	4.60219
PLA2G2A	Patient Cluster c3	4.56512
IL1RL1	Patient Cluster c3	-4.53604
IL13RA2	Patient Cluster c3	4.45344
HTR3C	Patient Cluster c3	-4.41057
SLN	Patient Cluster c3	4.32184
UGT1A6	Patient Cluster c3	4.24383
KRT6C	Patient Cluster c3	4.24022
SLC5A9	Patient Cluster c3	-4.23349
FOSB	Patient Cluster c3	-4.18938
FCRL5	Patient Cluster c3	4.17127
MMP7	Patient Cluster c3	4.15653
PCSK1	Patient Cluster c3	4.04952
GRM8	Patient Cluster c3	-4.02503
TNFRSF17	Patient Cluster c3	4.01543
SERTM1	Patient Cluster c3	-3.98012
CHRDL2	Patient Cluster c3	3.9611
MMP10	Patient Cluster c3	3.94388
TMEM229A	Patient Cluster c3	3.92878
GREM1	Patient Cluster c3	3.91697
MATN3	Patient Cluster c3	-3.90745
FCRLA	Patient Cluster c3	3.90478
ARC	Patient Cluster c3	-3.87765
ASPG	Patient Cluster c3	-3.86627
MZB1	Patient Cluster c3	3.82495
KRT15	Patient Cluster c3	3.77534
POU2AF1	Patient Cluster c3	3.77464
VIPR1	Patient Cluster c3	-3.75107
RTKN2	Patient Cluster c3	-3.68829
HS6ST2	Patient Cluster c3	3.65408
DSC3	Patient Cluster c3	3.64681
AGER	Patient Cluster c3	-3.64452
SCRG1	Patient Cluster c3	3.63028
TDO2	Patient Cluster c3	3.56517
COMP	Patient Cluster c3	3.55179
RBP2	Patient Cluster c3	-3.54942
SFRP2	Patient Cluster c3	3.50036
PNOC	Patient Cluster c3	3.4774
SOSTDC1	Patient Cluster c3	-3.46386
IGLL1	Patient Cluster c3	3.43932
SMR3A	Patient Cluster c3	3.43036
DEFA3	Patient Cluster c3	-3.37981
SPRR1A	Patient Cluster c3	3.37122
SERPINB3	Patient Cluster c3	3.36671
TXLNGY	Patient Cluster c3	3.34907
SOX2	Patient Cluster c3	3.34213
CD19	Patient Cluster c3	3.33739
GLB1L3	Patient Cluster c3	3.33055
AMPD1	Patient Cluster c3	3.3293
FCN3	Patient Cluster c3	-3.32687
PIP	Patient Cluster c3	3.30245
HMGCS2	Patient Cluster c3	-3.28565
ANKRD1	Patient Cluster c3	-3.27925
BTNL8	Patient Cluster c3	-3.27053
APLN	Patient Cluster c3	-3.26503
CAMP	Patient Cluster c3	-3.24571
CYP24A1	Patient Cluster c3	3.24478
NOS2	Patient Cluster c3	-3.23633
MUC4	Patient Cluster c3	3.23289
FAM167A	Patient Cluster c3	-3.23237
ADAMTS14	Patient Cluster c3	3.21638
DPP6	Patient Cluster c3	-3.20224
CTNND2	Patient Cluster c3	-3.19503
DAO	Patient Cluster c3	-3.18936
ESM1	Patient Cluster c3	-3.1774
CSRNP1	Patient Cluster c3	-3.14921
SCG5	Patient Cluster c3	3.13699
CCL7	Patient Cluster c3	3.12616
KRT13	Patient Cluster c3	3.10842
KRT17	Patient Cluster c3	3.10789
CILP	Patient Cluster c3	3.10074
CDH3	Patient Cluster c3	3.08819
JSRP1	Patient Cluster c3	3.08431
BTNL9	Patient Cluster c3	-3.02813
SLC14A1	Patient Cluster c3	-3.02047
MYRF	Patient Cluster c3	-3.00461
DEFA4	Patient Cluster c3	-3.00245
FAT2	Patient Cluster c3	2.99795
CXCL6	Patient Cluster c3	2.98692
SERPINB4	Patient Cluster c3	2.98468
RND1	Patient Cluster c3	-2.9835
BFSP2	Patient Cluster c3	2.96685
GPR158	Patient Cluster c3	-2.96523
JCHAIN	Patient Cluster c3	2.9619
KDM5D	Patient Cluster c3	2.9609
SAA1	Patient Cluster c3	2.95891
BNC1	Patient Cluster c3	2.95884
STXBP6	Patient Cluster c3	-2.9342
AGTR2	Patient Cluster c3	-2.92659
LGSN	Patient Cluster c3	2.91529
PLA2G1B	Patient Cluster c3	-2.91431
NCKAP5	Patient Cluster c3	-2.90353
CCK	Patient Cluster c3	-2.89106
RIMS2	Patient Cluster c3	2.88421
CD5L	Patient Cluster c3	-2.87763
MEOX1	Patient Cluster c3	2.8704
HBEGF	Patient Cluster c3	-2.86954
PF4	Patient Cluster c3	-2.85808
SH3GL2	Patient Cluster c3	-2.83407
TSPAN19	Patient Cluster c3	2.83134
ASB5	Patient Cluster c3	2.82532
RGS9BP	Patient Cluster c3	-2.82214
EIF1AY	Patient Cluster c3	2.81323
CD27	Patient Cluster c3	2.81174
TMEM100	Patient Cluster c3	-2.81116
LGALS7	Patient Cluster c3	2.80831
LGALS7B	Patient Cluster c3	2.80831
WNT3A	Patient Cluster c3	-2.80046
GPA33	Patient Cluster c3	-2.80029
SIX1	Patient Cluster c3	2.78964
RHOV	Patient Cluster c3	2.77665
GRIA1	Patient Cluster c3	-2.77611
MUC16	Patient Cluster c3	2.76621
ESR2	Patient Cluster c3	2.76608
VEGFD	Patient Cluster c3	-2.75346
PLEKHS1	Patient Cluster c3	2.74804
TMSB15A	Patient Cluster c3	-2.74642
PTPRZ1	Patient Cluster c3	2.74541
ANGPTL7	Patient Cluster c3	-2.74138
GJB2	Patient Cluster c3	2.73407
PAX9	Patient Cluster c3	2.71087
CFAP43	Patient Cluster c3	2.70426
TMEM190	Patient Cluster c3	2.69604
MAP3K15	Patient Cluster c3	-2.68831
ZBBX	Patient Cluster c3	2.68432
MUC5B	Patient Cluster c3	2.68415
PLLP	Patient Cluster c3	-2.66433
HPGD	Patient Cluster c3	-2.66346
CXCR5	Patient Cluster c3	2.6571
SH2D1B	Patient Cluster c3	-2.65643
IL6	Patient Cluster c3	-2.64925
HS6ST3	Patient Cluster c3	2.64687
DPEP1	Patient Cluster c3	2.64361
IL1A	Patient Cluster c3	-2.64327
FGFBP2	Patient Cluster c3	-2.64232
BLK	Patient Cluster c3	2.64082
SNX31	Patient Cluster c3	2.63927
SSTR1	Patient Cluster c3	-2.63918
LAMC3	Patient Cluster c3	-2.63528
FCRL2	Patient Cluster c3	2.63167
OGDHL	Patient Cluster c3	2.62884
IGDCC4	Patient Cluster c3	2.6168
COL14A1	Patient Cluster c3	2.61333
CTHRC1	Patient Cluster c3	2.61074
TNS4	Patient Cluster c3	2.61041
ERICH3	Patient Cluster c3	2.60281
KCNH8	Patient Cluster c3	2.60048
CCL11	Patient Cluster c3	2.60005
NDRG4	Patient Cluster c3	-2.59787
NXF3	Patient Cluster c3	-2.59232
ARMC3	Patient Cluster c3	2.59189
IRF4	Patient Cluster c3	2.58954
BTNL3	Patient Cluster c3	-2.58807
TUBB1	Patient Cluster c3	-2.58799
PSAT1	Patient Cluster c3	2.5863
WNT7A	Patient Cluster c3	-2.58374
PRX	Patient Cluster c3	-2.57801
NXPE4	Patient Cluster c3	2.57554
FAM107A	Patient Cluster c3	-2.57548
EXD1	Patient Cluster c3	-2.57535
CAPSL	Patient Cluster c3	2.56954
CCNO	Patient Cluster c3	2.56518
C6orf118	Patient Cluster c3	2.56237
MRAP	Patient Cluster c3	2.55714
BDNF	Patient Cluster c3	-2.55227
IGF1	Patient Cluster c3	2.55085
CD38	Patient Cluster c3	2.54272
CMTM2	Patient Cluster c3	-2.54033
TMEM156	Patient Cluster c3	2.53934
GJB5	Patient Cluster c3	2.53856
VEGFA	Patient Cluster c3	-2.5291
CDH2	Patient Cluster c3	2.52752
CRTAC1	Patient Cluster c3	-2.52482
CPNE4	Patient Cluster c3	2.51776
GCOM1	Patient Cluster c3	-2.51496
SPAG6	Patient Cluster c3	2.51202
SAA4	Patient Cluster c3	2.51139
C20orf85	Patient Cluster c3	2.51012
FAM189A1	Patient Cluster c3	-2.50017
ADGRE3	Patient Cluster c3	-2.49809
SAXO2	Patient Cluster c3	2.49737
CLCA2	Patient Cluster c3	2.49038
RS1	Patient Cluster c3	-2.4898
CXCL2	Patient Cluster c3	-2.48852
FAM105A	Patient Cluster c3	-2.48401
DCLK1	Patient Cluster c3	2.4827
S100A12	Patient Cluster c3	-2.48016
CHST9	Patient Cluster c3	2.47235
SEMA3G	Patient Cluster c3	-2.467
ASTN1	Patient Cluster c3	2.46677
HBA1	Patient Cluster c3	-2.46212
HBA2	Patient Cluster c3	-2.46212
HHIP	Patient Cluster c3	-2.46022
FRMD5	Patient Cluster c3	2.4598
ATF3	Patient Cluster c3	-2.45941
VTCN1	Patient Cluster c3	2.45602
PTPRR	Patient Cluster c3	-2.45375
SIX4	Patient Cluster c3	2.45339
EBF3	Patient Cluster c3	2.44389
DNAH12	Patient Cluster c3	2.43774
ODAM	Patient Cluster c3	-2.43363
SERPINE1	Patient Cluster c3	-2.4297
MMP11	Patient Cluster c3	2.42634
COL3A1	Patient Cluster c3	2.42584
PROK2	Patient Cluster c3	-2.42444
SNTN	Patient Cluster c3	2.4204
STEAP1	Patient Cluster c3	2.41914
KLF4	Patient Cluster c3	-2.4128
CYP2F1	Patient Cluster c3	2.40997
ZNF385D	Patient Cluster c3	2.40872
CTSE	Patient Cluster c3	2.40714
MAP3K19	Patient Cluster c3	2.40547
KCNJ16	Patient Cluster c3	2.40174
MORN5	Patient Cluster c3	2.39345
PDK1	Patient Cluster c3	2.38871
CCL19	Patient Cluster c3	2.38865
PCDH12	Patient Cluster c3	-2.38855
SLAMF7	Patient Cluster c3	2.38854
CHP2	Patient Cluster c3	2.3833
DYDC2	Patient Cluster c3	2.38136
ADCY8	Patient Cluster c3	-2.38134
MYH2	Patient Cluster c3	-2.37647
COL7A1	Patient Cluster c3	2.37528
ALAS2	Patient Cluster c3	-2.3736
MOGAT1	Patient Cluster c3	-2.36391
SPAG4	Patient Cluster c3	2.3632
ZFY	Patient Cluster c3	2.35516
ADGB	Patient Cluster c3	2.35509
MAFF	Patient Cluster c3	-2.35383
GALNT15	Patient Cluster c3	2.35142
AKAP14	Patient Cluster c3	2.35059
KLK12	Patient Cluster c3	2.34141
RXFP1	Patient Cluster c3	-2.34038
DST	Patient Cluster c3	2.34005
SLC2A5	Patient Cluster c3	2.33889
PIH1D3	Patient Cluster c3	2.33435
CFAP157	Patient Cluster c3	2.33222
CRABP2	Patient Cluster c3	2.33033
E2F8	Patient Cluster c3	2.32247
SERPINI2	Patient Cluster c3	2.32153
FGA	Patient Cluster c3	-2.31933
CCL13	Patient Cluster c3	2.31419
STAR	Patient Cluster c3	2.31002
PTPRT	Patient Cluster c3	2.30993
MS4A8	Patient Cluster c3	2.30978
FAM83D	Patient Cluster c3	2.30902
P4HA3	Patient Cluster c3	2.30803
C11orf88	Patient Cluster c3	2.30661
CNTN3	Patient Cluster c3	2.30566
CHRM2	Patient Cluster c3	-2.30273
GSTA5	Patient Cluster c3	2.30231
SYT8	Patient Cluster c3	2.29995
HTR2A	Patient Cluster c3	2.29896
EFCAB1	Patient Cluster c3	2.29446
ADH7	Patient Cluster c3	2.29311
PROM2	Patient Cluster c3	2.28903
CFAP52	Patient Cluster c3	2.28901
ADAMTS16	Patient Cluster c3	2.28533
B3GNT3	Patient Cluster c3	2.28373
AATK	Patient Cluster c3	-2.28362
CHRM3	Patient Cluster c3	-2.28295
FKBP11	Patient Cluster c3	2.28272
GBA3	Patient Cluster c3	-2.28225
OLFM4	Patient Cluster c3	-2.28151
NMU	Patient Cluster c3	2.28028
WNT10A	Patient Cluster c3	2.27735
ECT2L	Patient Cluster c3	2.27718
LCN2	Patient Cluster c3	2.27601
CA2	Patient Cluster c3	-2.27588
SGCG	Patient Cluster c3	-2.27306
CPXM1	Patient Cluster c3	2.26919
FAM92B	Patient Cluster c3	2.26905
CXCR1	Patient Cluster c3	-2.25947
SYNPO2L	Patient Cluster c3	-2.2555
LEFTY2	Patient Cluster c3	-2.25507
SLC10A4	Patient Cluster c3	-2.25101
TNNC1	Patient Cluster c3	-2.24093
PDE6A	Patient Cluster c3	-2.24017
SPAG17	Patient Cluster c3	2.23797
ADH4	Patient Cluster c3	2.23776
MME	Patient Cluster c3	-2.23602
MLIP	Patient Cluster c3	2.23424
CD180	Patient Cluster c3	2.23354
SLC1A1	Patient Cluster c3	-2.22827
GPM6A	Patient Cluster c3	-2.22671
SH3GL3	Patient Cluster c3	-2.22233
DUSP1	Patient Cluster c3	-2.22191
NELL1	Patient Cluster c3	2.22174
IVL	Patient Cluster c3	2.21802
PIM2	Patient Cluster c3	2.21657
RGCC	Patient Cluster c3	-2.21103
SHISA3	Patient Cluster c3	-2.20982
CD300LG	Patient Cluster c3	-2.20618
CD79A	Patient Cluster c3	2.20606
HYDIN	Patient Cluster c3	2.20372
ZNF215	Patient Cluster c3	2.19194
KANK4	Patient Cluster c3	-2.19012
DAPK2	Patient Cluster c3	-2.19007
TTC29	Patient Cluster c3	2.18858
ZBED2	Patient Cluster c3	-2.1871
ITLN1	Patient Cluster c3	2.18631
SH2D4B	Patient Cluster c3	-2.18355
TIMP4	Patient Cluster c3	2.18177
AFF3	Patient Cluster c3	-2.18137
AGBL2	Patient Cluster c3	2.18124
HHLA2	Patient Cluster c3	2.17626
DNAAF1	Patient Cluster c3	2.17272
CFAP100	Patient Cluster c3	2.17211
TNFRSF13B	Patient Cluster c3	2.17186
KRT72	Patient Cluster c3	-2.17162
C4orf22	Patient Cluster c3	2.16955
DRC7	Patient Cluster c3	2.16392
DNAH3	Patient Cluster c3	2.16387
SYT12	Patient Cluster c3	2.16283
PADI4	Patient Cluster c3	-2.16245
CTSG	Patient Cluster c3	2.16049
CPNE5	Patient Cluster c3	2.15709
FAM71A	Patient Cluster c3	-2.1437
NECAB1	Patient Cluster c3	-2.14197
CCDC85A	Patient Cluster c3	-2.13787
PPP1R17	Patient Cluster c3	-2.13511
ATP12A	Patient Cluster c3	2.13472
FAM216B	Patient Cluster c3	2.13467
SERPINA5	Patient Cluster c3	2.13026
GRIN2A	Patient Cluster c3	2.12982
HBD	Patient Cluster c3	-2.12643
WFDC2	Patient Cluster c3	2.12473
CCDC39	Patient Cluster c3	2.12388
C6	Patient Cluster c3	2.12104
DRC1	Patient Cluster c3	2.11859
SALL4	Patient Cluster c3	2.11836
RGS9	Patient Cluster c3	-2.11471
COL15A1	Patient Cluster c3	2.11395
CLDN1	Patient Cluster c3	2.11368
HIF3A	Patient Cluster c3	-2.11084
CD101	Patient Cluster c3	-2.09957
RSPH1	Patient Cluster c3	2.09578
ANXA3	Patient Cluster c3	-2.09521
ZFP36	Patient Cluster c3	-2.09438
CYP3A5	Patient Cluster c3	-2.09219
BRINP1	Patient Cluster c3	-2.0921
CYP1B1	Patient Cluster c3	2.09187
MEDAG	Patient Cluster c3	2.09098
C1QL2	Patient Cluster c3	2.08929
S100A3	Patient Cluster c3	-2.08747
FUT1	Patient Cluster c3	-2.08261
EMP2	Patient Cluster c3	-2.07441
SLCO4A1	Patient Cluster c3	-2.07419
KCNN4	Patient Cluster c3	2.07403
FUT2	Patient Cluster c3	2.07289
STOML3	Patient Cluster c3	2.07236
CFAP53	Patient Cluster c3	2.07108
LGALS4	Patient Cluster c3	-2.07078
SLC4A11	Patient Cluster c3	2.06859
SPRY4	Patient Cluster c3	-2.06831
SEMA3E	Patient Cluster c3	-2.06751
NPFFR2	Patient Cluster c3	2.06684
EYA2	Patient Cluster c3	2.06422
EPHA10	Patient Cluster c3	2.06382
ANLN	Patient Cluster c3	2.05989
GJB1	Patient Cluster c3	-2.05434
RAMP3	Patient Cluster c3	-2.05248
AFF2	Patient Cluster c3	-2.04878
GNLY	Patient Cluster c3	-2.0463
NYX	Patient Cluster c3	2.04528
FGF12	Patient Cluster c3	-2.03754
CCNA1	Patient Cluster c3	2.03674
NMUR1	Patient Cluster c3	-2.03294
TUBB2B	Patient Cluster c3	2.02909
ABCA13	Patient Cluster c3	2.02781
APOH	Patient Cluster c3	-2.02169
SEC14L4	Patient Cluster c3	-2.01878
MYO7B	Patient Cluster c3	-2.01598
DPYS	Patient Cluster c3	2.01458
VSIG1	Patient Cluster c3	2.01317
KCNK17	Patient Cluster c3	-2.01275
PNMT	Patient Cluster c3	-2.01242
CFB	Patient Cluster c3	2.01211
FOXN4	Patient Cluster c3	2.01049
EAF2	Patient Cluster c3	2.00765
CA3	Patient Cluster c3	2.00718
CYP3A7	Patient Cluster c3	-2.00295
ALPK2	Patient Cluster c3	2.00261
OASL	Patient Cluster c3	-1.99894
AIM2	Patient Cluster c3	1.99882
ALDH3A1	Patient Cluster c3	1.99487
DHRS2	Patient Cluster c3	-1.99165
PCSK2	Patient Cluster c3	1.98977
P3H2	Patient Cluster c3	-1.98942
FOS	Patient Cluster c3	-1.98933
RUNDC3B	Patient Cluster c3	1.98903
EPN3	Patient Cluster c3	1.98419
DNAH5	Patient Cluster c3	1.98177
STC2	Patient Cluster c3	-1.98139
SOX7	Patient Cluster c3	-1.9808
DCX	Patient Cluster c3	1.97948
CD1A	Patient Cluster c3	1.97727
ALOX12	Patient Cluster c3	-1.9766
CATSPERD	Patient Cluster c3	1.97648
WDR66	Patient Cluster c3	1.97539
P2RX5	Patient Cluster c3	1.97064
STEAP2	Patient Cluster c3	1.96965
NMNAT2	Patient Cluster c3	1.96825
DPCR1	Patient Cluster c3	-1.96818
DNAH17	Patient Cluster c3	-1.96419
CD79B	Patient Cluster c3	1.96269
ENKUR	Patient Cluster c3	1.95485
[truncated: 11,234 more rows]
