# Supplementary material for: Unsupervised gene expression analyses identify IPF-severity correlated signatures, associated genes and biomarkers
Source: BMC Pulm Med. 2017 Oct 20;17:133. doi: 10.1186/s12890-017-0472-9 (PMC5649521; doi:10.1186/s12890-017-0472-9)
Supplement: Supplementary file 8 — Table S3. List of genes used as training set for ToppGene prioritization. (XLSX 20 kb) [file 12890_2017_472_MOESM8_ESM.xlsx]

## Sheet: Sheet1
List of genes used as training set for ToppGene prioritization
Gene Symbol	Gene Name	Original Symbol
ATP11A	ATPase phospholipid transporting 11A	ORPHA:2032
DPP9	dipeptidyl peptidase 9	ORPHA:2032
DSP	desmoplakin	ORPHA:2032
ELMOD2	ELMO domain containing 2	ORPHA:2032
FAM13A	family with sequence similarity 13 member A	ORPHA:2032
MUC5B	mucin 5B, oligomeric mucus/gel-forming	ORPHA:2032
OBFC1	oligonucleotide/oligosaccharide binding fold containing 1	ORPHA:2032
PARN	poly(A)-specific ribonuclease	ORPHA:2032
RTEL1	regulator of telomere elongation helicase 1	ORPHA:2032
SFTPA1	surfactant protein A1	ORPHA:2032
SFTPA2	surfactant protein A2	ORPHA:2032
SFTPC	surfactant protein C	ORPHA:2032
TERC	telomerase RNA component	ORPHA:2032
TERT	telomerase reverse transcriptase	ORPHA:2032
ADAM33	ADAM metallopeptidase domain 33	DisGeneNet: C1800706
AGT	angiotensinogen	DisGeneNet: C1800706
AGTR1	angiotensin II receptor type 1	DisGeneNet: C1800706
AGTR2	angiotensin II receptor type 2	DisGeneNet: C1800706
AK6	adenylate kinase 6	DisGeneNet: C1800706
ALB	albumin	DisGeneNet: C1800706
ALPI	alkaline phosphatase, intestinal	DisGeneNet: C1800706
ANXA1	annexin A1	DisGeneNet: C1800706
APOA1	apolipoprotein A1	DisGeneNet: C1800706
ARG1	arginase 1	DisGeneNet: C1800706
ARHGEF7	Rho guanine nucleotide exchange factor 7	DisGeneNet: C1800706
ARID3A	AT-rich interaction domain 3A	DisGeneNet: C1800706
ASCC1	activating signal cointegrator 1 complex subunit 1	DisGeneNet: C1800706
ATF4	activating transcription factor 4	DisGeneNet: C1800706
ATL1	atlastin GTPase 1	DisGeneNet: C1800706
ATP11A	ATPase phospholipid transporting 11A	DisGeneNet: C1800706
B3GAT3	beta-1,3-glucuronyltransferase 3	DisGeneNet: C1800706
BMP4	bone morphogenetic protein 4	DisGeneNet: C1800706
CASP3	caspase 3	DisGeneNet: C1800706
CAV1	caveolin 1	DisGeneNet: C1800706
CCL17	C-C motif chemokine ligand 17	DisGeneNet: C1800706
CCL18	C-C motif chemokine ligand 18	DisGeneNet: C1800706
CCL2	C-C motif chemokine ligand 2	DisGeneNet: C1800706
CCL21	C-C motif chemokine ligand 21	DisGeneNet: C1800706
CCL22	C-C motif chemokine ligand 22	DisGeneNet: C1800706
CCL3	C-C motif chemokine ligand 3	DisGeneNet: C1800706
CCL7	C-C motif chemokine ligand 7	DisGeneNet: C1800706
CCNA2	cyclin A2	DisGeneNet: C1800706
CCND1	cyclin D1	DisGeneNet: C1800706
CCR2	C-C motif chemokine receptor 2	DisGeneNet: C1800706
CCR7	C-C motif chemokine receptor 7	DisGeneNet: C1800706
CD151	CD151 molecule (Raph blood group)	DisGeneNet: C1800706
CD163	CD163 molecule	DisGeneNet: C1800706
CD34	CD34 molecule	DisGeneNet: C1800706
CD36	CD36 molecule	DisGeneNet: C1800706
CD40	CD40 molecule	DisGeneNet: C1800706
CD44	CD44 molecule (Indian blood group)	DisGeneNet: C1800706
CD46	CD46 molecule	DisGeneNet: C1800706
CD47	CD47 molecule	DisGeneNet: C1800706
CD55	CD55 molecule (Cromer blood group)	DisGeneNet: C1800706
CDH11	cadherin 11	DisGeneNet: C1800706
CDKN1A	cyclin dependent kinase inhibitor 1A	DisGeneNet: C1800706
CDKN2A	cyclin dependent kinase inhibitor 2A	DisGeneNet: C1800706
CDR3	Cerebellar degeneration-related autoantigen-3	DisGeneNet: C1800706
CEL	carboxyl ester lipase	DisGeneNet: C1800706
CFLAR	CASP8 and FADD like apoptosis regulator	DisGeneNet: C1800706
CHI3L1	chitinase 3 like 1	DisGeneNet: C1800706
CKAP4	cytoskeleton associated protein 4	DisGeneNet: C1800706
COL3A1	collagen type III alpha 1 chain	DisGeneNet: C1800706
COL4A5	collagen type IV alpha 5 chain	DisGeneNet: C1800706
COMP	cartilage oligomeric matrix protein	DisGeneNet: C1800706
CR1	complement C3b/C4b receptor 1 (Knops blood group)	DisGeneNet: C1800706
CRIP1	cysteine rich protein 1	DisGeneNet: C1800706
CRLF1	cytokine receptor like factor 1	DisGeneNet: C1800706
CRYAB	crystallin alpha B	DisGeneNet: C1800706
CSRP1	cysteine and glycine rich protein 1	DisGeneNet: C1800706
CTGF	connective tissue growth factor	DisGeneNet: C1800706
CUX1	cut like homeobox 1	DisGeneNet: C1800706
CXCL10	C-X-C motif chemokine ligand 10	DisGeneNet: C1800706
CXCL11	C-X-C motif chemokine ligand 11	DisGeneNet: C1800706
CXCL12	C-X-C motif chemokine ligand 12	DisGeneNet: C1800706
CXCL13	C-X-C motif chemokine ligand 13	DisGeneNet: C1800706
CXCL8	C-X-C motif chemokine ligand 8	DisGeneNet: C1800706
CXCR1	C-X-C motif chemokine receptor 1	DisGeneNet: C1800706
CXCR2	C-X-C motif chemokine receptor 2	DisGeneNet: C1800706
CXCR4	C-X-C motif chemokine receptor 4	DisGeneNet: C1800706
CYR61	cysteine rich angiogenic inducer 61	DisGeneNet: C1800706
DCN	decorin	DisGeneNet: C1800706
DDIT3	DNA damage inducible transcript 3	DisGeneNet: C1800706
DDR1	discoidin domain receptor tyrosine kinase 1	DisGeneNet: C1800706
DECR1	2,4-dienoyl-CoA reductase 1, mitochondrial	DisGeneNet: C1800706
DKK1	dickkopf WNT signaling pathway inhibitor 1	DisGeneNet: C1800706
DNAH8	dynein axonemal heavy chain 8	DisGeneNet: C1800706
DNMT1	DNA methyltransferase 1	DisGeneNet: C1800706
DPP9	dipeptidyl peptidase 9	DisGeneNet: C1800706
DSP	desmoplakin	DisGeneNet: C1800706
ECE1	endothelin converting enzyme 1	DisGeneNet: C1800706
EDN1	endothelin 1	DisGeneNet: C1800706
EGF	epidermal growth factor	DisGeneNet: C1800706
EGFR	epidermal growth factor receptor	DisGeneNet: C1800706
EGR1	early growth response 1	DisGeneNet: C1800706
ELMOD2	ELMO domain containing 2	DisGeneNet: C1800706
ELOVL6	ELOVL fatty acid elongase 6	DisGeneNet: C1800706
ENPP2	ectonucleotide pyrophosphatase/phosphodiesterase 2	DisGeneNet: C1800706
ERVK-11	endogenous retrovirus group K member 11	DisGeneNet: C1800706
ERVK-12	endogenous retrovirus group K member 12	DisGeneNet: C1800706
ERVK-2	endogenous retrovirus group K member 2	DisGeneNet: C1800706
ERVK-22	endogenous retrovirus group K member 22	DisGeneNet: C1800706
ETS2	ETS proto-oncogene 2, transcription factor	DisGeneNet: C1800706
EZH2	enhancer of zeste 2 polycomb repressive complex 2 subunit	DisGeneNet: C1800706
F2R	coagulation factor II thrombin receptor	DisGeneNet: C1800706
F2RL1	F2R like trypsin receptor 1	DisGeneNet: C1800706
F2RL2	coagulation factor II thrombin receptor like 2	DisGeneNet: C1800706
FAM13A	family with sequence similarity 13 member A	DisGeneNet: C1800706
FAS	Fas cell surface death receptor	DisGeneNet: C1800706
FASN	fatty acid synthase	DisGeneNet: C1800706
FBN1	fibrillin 1	DisGeneNet: C1800706
FBN2	fibrillin 2	DisGeneNet: C1800706
FCGR2A	Fc fragment of IgG receptor IIa	DisGeneNet: C1800706
FCGR3B	Fc fragment of IgG receptor IIIb	DisGeneNet: C1800706
FGF2	fibroblast growth factor 2	DisGeneNet: C1800706
FGF7	fibroblast growth factor 7	DisGeneNet: C1800706
FHIT	fragile histidine triad	DisGeneNet: C1800706
FLT1	fms related tyrosine kinase 1	DisGeneNet: C1800706
FN1	fibronectin 1	DisGeneNet: C1800706
FOLR2	folate receptor beta	DisGeneNet: C1800706
FOXA2	forkhead box A2	DisGeneNet: C1800706
FOXF1	forkhead box F1	DisGeneNet: C1800706
FOXO3	forkhead box O3	DisGeneNet: C1800706
FPR2	formyl peptide receptor 2	DisGeneNet: C1800706
FZD2	frizzled class receptor 2	DisGeneNet: C1800706
GATA6	GATA binding protein 6	DisGeneNet: C1800706
GCNT2	glucosaminyl (N-acetyl) transferase 2, I-branching enzyme (I blood group)	DisGeneNet: C1800706
GLI3	GLI family zinc finger 3	DisGeneNet: C1800706
GRHL2	grainyhead like transcription factor 2	DisGeneNet: C1800706
GSK3B	glycogen synthase kinase 3 beta	DisGeneNet: C1800706
HAS2	hyaluronan synthase 2	DisGeneNet: C1800706
HDAC7	histone deacetylase 7	DisGeneNet: C1800706
HDAC9	histone deacetylase 9	DisGeneNet: C1800706
HGF	hepatocyte growth factor	DisGeneNet: C1800706
HIST1H2AH	histone cluster 1 H2A family member h	DisGeneNet: C1800706
HLA-A	major histocompatibility complex, class I, A	DisGeneNet: C1800706
HLA-B	major histocompatibility complex, class I, B	DisGeneNet: C1800706
HLA-DRB1	major histocompatibility complex, class II, DR beta 1	DisGeneNet: C1800706
HLA-E	major histocompatibility complex, class I, E	DisGeneNet: C1800706
HNF1B	HNF1 homeobox B	DisGeneNet: C1800706
HS6ST1	heparan sulfate 6-O-sulfotransferase 1	DisGeneNet: C1800706
HS6ST2	heparan sulfate 6-O-sulfotransferase 2	DisGeneNet: C1800706
HSPA4	heat shock protein family A (Hsp70) member 4	DisGeneNet: C1800706
IAPP	islet amyloid polypeptide	DisGeneNet: C1800706
IFNG	interferon gamma	DisGeneNet: C1800706
IGF1	insulin like growth factor 1	DisGeneNet: C1800706
IGFBP3	insulin like growth factor binding protein 3	DisGeneNet: C1800706
IL10	interleukin 10	DisGeneNet: C1800706
IL13	interleukin 13	DisGeneNet: C1800706
IL1A	interleukin 1 alpha	DisGeneNet: C1800706
IL1B	interleukin 1 beta	DisGeneNet: C1800706
IL1RN	interleukin 1 receptor antagonist	DisGeneNet: C1800706
IL33	interleukin 33	DisGeneNet: C1800706
IL4	interleukin 4	DisGeneNet: C1800706
IL4R	interleukin 4 receptor	DisGeneNet: C1800706
IL6	interleukin 6	DisGeneNet: C1800706
IL6R	interleukin 6 receptor	DisGeneNet: C1800706
ING4	inhibitor of growth family member 4	DisGeneNet: C1800706
INS	insulin	DisGeneNet: C1800706
ITGA2	integrin subunit alpha 2	DisGeneNet: C1800706
ITGB8	integrin subunit beta 8	DisGeneNet: C1800706
ITK	IL2 inducible T-cell kinase	DisGeneNet: C1800706
JAG1	jagged 1	DisGeneNet: C1800706
KCNN4	potassium calcium-activated channel subfamily N member 4	DisGeneNet: C1800706
KLRK1	killer cell lectin like receptor K1	DisGeneNet: C1800706
KRT20	keratin 20	DisGeneNet: C1800706
KRT8	keratin 8	DisGeneNet: C1800706
LCLAT1	lysocardiolipin acyltransferase 1	DisGeneNet: C1800706
LEF1	lymphoid enhancer binding factor 1	DisGeneNet: C1800706
LGALS3	galectin 3	DisGeneNet: C1800706
LILRA6	leukocyte immunoglobulin like receptor A6	DisGeneNet: C1800706
LILRB3	leukocyte immunoglobulin like receptor B3	DisGeneNet: C1800706
LOC102725035	leukocyte immunoglobulin-like receptor subfamily B member 3	DisGeneNet: C1800706
LPA	lipoprotein(a)	DisGeneNet: C1800706
LPAR1	lysophosphatidic acid receptor 1	DisGeneNet: C1800706
LTBP1	latent transforming growth factor beta binding protein 1	DisGeneNet: C1800706
MAFIP	MAFF interacting protein (pseudogene)	DisGeneNet: C1800706
MAGT1	magnesium transporter 1	DisGeneNet: C1800706
MAP1LC3B	microtubule associated protein 1 light chain 3 beta	DisGeneNet: C1800706
MAPT-AS1	MAPT antisense RNA 1	DisGeneNet: C1800706
MARK2	microtubule affinity regulating kinase 2	DisGeneNet: C1800706
MECP2	methyl-CpG binding protein 2	DisGeneNet: C1800706
METAP2	methionyl aminopeptidase 2	DisGeneNet: C1800706
MICA	MHC class I polypeptide-related sequence A	DisGeneNet: C1800706
MIP	major intrinsic protein of lens fiber	DisGeneNet: C1800706
MIPEP	mitochondrial intermediate peptidase	DisGeneNet: C1800706
MIR145	microRNA 145	DisGeneNet: C1800706
MIR154	microRNA 154	DisGeneNet: C1800706
MIR155	microRNA 155	DisGeneNet: C1800706
MIR21	microRNA 21	DisGeneNet: C1800706
MIR326	microRNA 326	DisGeneNet: C1800706
MIR96	microRNA 96	DisGeneNet: C1800706
MIRLET7D	microRNA let-7d	DisGeneNet: C1800706
MKL1	megakaryoblastic leukemia (translocation) 1	DisGeneNet: C1800706
MMP1	matrix metallopeptidase 1	DisGeneNet: C1800706
MMP13	matrix metallopeptidase 13	DisGeneNet: C1800706
MMP19	matrix metallopeptidase 19	DisGeneNet: C1800706
MMP2	matrix metallopeptidase 2	DisGeneNet: C1800706
MMP3	matrix metallopeptidase 3	DisGeneNet: C1800706
MMP7	matrix metallopeptidase 7	DisGeneNet: C1800706
MMP9	matrix metallopeptidase 9	DisGeneNet: C1800706
MS4A1	membrane spanning 4-domains A1	DisGeneNet: C1800706
MSR1	macrophage scavenger receptor 1	DisGeneNet: C1800706
MST1	macrophage stimulating 1	DisGeneNet: C1800706
MT-CO1	cytochrome c oxidase subunit I	DisGeneNet: C1800706
MT-CO2	cytochrome c oxidase subunit II	DisGeneNet: C1800706
MUC1	mucin 1, cell surface associated	DisGeneNet: C1800706
MUC5B	mucin 5B, oligomeric mucus/gel-forming	DisGeneNet: C1800706
MYBPH	myosin binding protein H	DisGeneNet: C1800706
NFE2L2	nuclear factor, erythroid 2 like 2	DisGeneNet: C1800706
NFKB1	nuclear factor kappa B subunit 1	DisGeneNet: C1800706
NLRP3	NLR family pyrin domain containing 3	DisGeneNet: C1800706
NM	neutrophil migration	DisGeneNet: C1800706
NOX4	NADPH oxidase 4	DisGeneNet: C1800706
NR1I2	nuclear receptor subfamily 1 group I member 2	DisGeneNet: C1800706
NR4A3	nuclear receptor subfamily 4 group A member 3	DisGeneNet: C1800706
NT5E	5'-nucleotidase ecto	DisGeneNet: C1800706
OBFC1	oligonucleotide/oligosaccharide binding fold containing 1	DisGeneNet: C1800706
PAK3	p21 (RAC1) activated kinase 3	DisGeneNet: C1800706
PARD3	par-3 family cell polarity regulator	DisGeneNet: C1800706
PARN	poly(A)-specific ribonuclease	DisGeneNet: C1800706
PARP9	poly(ADP-ribose) polymerase family member 9	DisGeneNet: C1800706
PCNA	proliferating cell nuclear antigen	DisGeneNet: C1800706
PDE6D	phosphodiesterase 6D	DisGeneNet: C1800706
PDE6G	phosphodiesterase 6G	DisGeneNet: C1800706
PDGFA	platelet derived growth factor subunit A	DisGeneNet: C1800706
PDGFB	platelet derived growth factor subunit B	DisGeneNet: C1800706
PDGFRB	platelet derived growth factor receptor beta	DisGeneNet: C1800706
PIK3CA	phosphatidylinositol-4,5-bisphosphate 3-kinase catalytic subunit alpha	DisGeneNet: C1800706
PIK3CB	phosphatidylinositol-4,5-bisphosphate 3-kinase catalytic subunit beta	DisGeneNet: C1800706
PIK3CD	phosphatidylinositol-4,5-bisphosphate 3-kinase catalytic subunit delta	DisGeneNet: C1800706
PIK3CG	phosphatidylinositol-4,5-bisphosphate 3-kinase catalytic subunit gamma	DisGeneNet: C1800706
PINK1	PTEN induced putative kinase 1	DisGeneNet: C1800706
PIR	pirin	DisGeneNet: C1800706
PKD1	polycystin 1, transient receptor potential channel interacting	DisGeneNet: C1800706
PKD2	polycystin 2, transient receptor potential cation channel	DisGeneNet: C1800706
PKD3	polycystic kidney disease 3 (autosomal dominant)	DisGeneNet: C1800706
PLAU	plasminogen activator, urokinase	DisGeneNet: C1800706
PLF	Pulmonary function	DisGeneNet: C1800706
PLG	plasminogen	DisGeneNet: C1800706
PRC1	protein regulator of cytokinesis 1	DisGeneNet: C1800706
PRKD1	protein kinase D1	DisGeneNet: C1800706
PRKD2	protein kinase D2	DisGeneNet: C1800706
PRKD3	protein kinase D3	DisGeneNet: C1800706
PTEN	phosphatase and tensin homolog	DisGeneNet: C1800706
PTGFR	prostaglandin F receptor	DisGeneNet: C1800706
PTGS1	prostaglandin-endoperoxide synthase 1	DisGeneNet: C1800706
PTGS2	prostaglandin-endoperoxide synthase 2	DisGeneNet: C1800706
PTK2	protein tyrosine kinase 2	DisGeneNet: C1800706
PTPA	protein phosphatase 2 phosphatase activator	DisGeneNet: C1800706
PTPRC	protein tyrosine phosphatase, receptor type C	DisGeneNet: C1800706
PTX3	pentraxin 3	DisGeneNet: C1800706
PWAR1	Prader Willi/Angelman region RNA 1	DisGeneNet: C1800706
RBM45	RNA binding motif protein 45	DisGeneNet: C1800706
RETNLB	resistin like beta	DisGeneNet: C1800706
RPE65	RPE65, retinoid isomerohydrolase	DisGeneNet: C1800706
RREB1	ras responsive element binding protein 1	DisGeneNet: C1800706
RTEL1	regulator of telomere elongation helicase 1	DisGeneNet: C1800706
S100A4	S100 calcium binding protein A4	DisGeneNet: C1800706
SART3	squamous cell carcinoma antigen recognized by T-cells 3	DisGeneNet: C1800706
SDC1	syndecan 1	DisGeneNet: C1800706
SDC2	syndecan 2	DisGeneNet: C1800706
SEPP1	selenoprotein P, plasma, 1	DisGeneNet: C1800706
SERPINB3	serpin family B member 3	DisGeneNet: C1800706
SERPINE1	serpin family E member 1	DisGeneNet: C1800706
SERPINH1	serpin family H member 1	DisGeneNet: C1800706
SFTPA1	surfactant protein A1	DisGeneNet: C1800706
SFTPA2	surfactant protein A2	DisGeneNet: C1800706
SFTPB	surfactant protein B	DisGeneNet: C1800706
SFTPC	surfactant protein C	DisGeneNet: C1800706
SFTPD	surfactant protein D	DisGeneNet: C1800706
SGPL1	sphingosine-1-phosphate lyase 1	DisGeneNet: C1800706
SHH	sonic hedgehog	DisGeneNet: C1800706
SLC12A9	solute carrier family 12 member 9	DisGeneNet: C1800706
SLC22A3	solute carrier family 22 member 3	DisGeneNet: C1800706
SLC27A5	solute carrier family 27 member 5	DisGeneNet: C1800706
SLC2A10	solute carrier family 2 member 10	DisGeneNet: C1800706
SLC2A5	solute carrier family 2 member 5	DisGeneNet: C1800706
SLC52A1	solute carrier family 52 member 1	DisGeneNet: C1800706
SLC52A2	solute carrier family 52 member 2	DisGeneNet: C1800706
SMAD2	SMAD family member 2	DisGeneNet: C1800706
SMG1	SMG1, nonsense mediated mRNA decay associated PI3K related kinase	DisGeneNet: C1800706
SMN1	survival of motor neuron 1, telomeric	DisGeneNet: C1800706
SMN2	survival of motor neuron 2, centromeric	DisGeneNet: C1800706
SNAI1	snail family transcriptional repressor 1	DisGeneNet: C1800706
SNAI2	snail family transcriptional repressor 2	DisGeneNet: C1800706
SOCS1	suppressor of cytokine signaling 1	DisGeneNet: C1800706
SPARC	secreted protein acidic and cysteine rich	DisGeneNet: C1800706
SPHK1	sphingosine kinase 1	DisGeneNet: C1800706
SPP1	secreted phosphoprotein 1	DisGeneNet: C1800706
STC1	stanniocalcin 1	DisGeneNet: C1800706
STK17B	serine/threonine kinase 17b	DisGeneNet: C1800706
STK24	serine/threonine kinase 24	DisGeneNet: C1800706
STK3	serine/threonine kinase 3	DisGeneNet: C1800706
STX2	syntaxin 2	DisGeneNet: C1800706
SULF2	sulfatase 2	DisGeneNet: C1800706
TAGLN	transgelin	DisGeneNet: C1800706
TERC	telomerase RNA component	DisGeneNet: C1800706
TERT	telomerase reverse transcriptase	DisGeneNet: C1800706
TGFA	transforming growth factor alpha	DisGeneNet: C1800706
TGFB1	transforming growth factor beta 1	DisGeneNet: C1800706
THY1	Thy-1 cell surface antigen	DisGeneNet: C1800706
TIMP1	TIMP metallopeptidase inhibitor 1	DisGeneNet: C1800706
TIMP3	TIMP metallopeptidase inhibitor 3	DisGeneNet: C1800706
TIMP4	TIMP metallopeptidase inhibitor 4	DisGeneNet: C1800706
TLR2	toll like receptor 2	DisGeneNet: C1800706
TLR3	toll like receptor 3	DisGeneNet: C1800706
TLR7	toll like receptor 7	DisGeneNet: C1800706
TLR9	toll like receptor 9	DisGeneNet: C1800706
TMBIM6	transmembrane BAX inhibitor motif containing 6	DisGeneNet: C1800706
TMEM189	transmembrane protein 189	DisGeneNet: C1800706
TNC	tenascin C	DisGeneNet: C1800706
TNF	tumor necrosis factor	DisGeneNet: C1800706
TNFRSF1A	TNF receptor superfamily member 1A	DisGeneNet: C1800706
TNFRSF1B	TNF receptor superfamily member 1B	DisGeneNet: C1800706
TNNC1	troponin C1, slow skeletal and cardiac type	DisGeneNet: C1800706
TNPO1	transportin 1	DisGeneNet: C1800706
TOLLIP	toll interacting protein	DisGeneNet: C1800706
TP53	tumor protein p53	DisGeneNet: C1800706
TP63	tumor protein p63	DisGeneNet: C1800706
TSLP	thymic stromal lymphopoietin	DisGeneNet: C1800706
TWIST1	twist family bHLH transcription factor 1	DisGeneNet: C1800706
UBE2V1	ubiquitin conjugating enzyme E2 V1	DisGeneNet: C1800706
UBOX5	U-box domain containing 5	DisGeneNet: C1800706
UVRAG	UV radiation resistance associated	DisGeneNet: C1800706
VEGFA	vascular endothelial growth factor A	DisGeneNet: C1800706
VEGFD	vascular endothelial growth factor D	DisGeneNet: C1800706
VIM	vimentin	DisGeneNet: C1800706
WISP1	WNT1 inducible signaling pathway protein 1	DisGeneNet: C1800706
WNT1	Wnt family member 1	DisGeneNet: C1800706
WNT5A	Wnt family member 5A	DisGeneNet: C1800706
XIAP	X-linked inhibitor of apoptosis	DisGeneNet: C1800706
ZNF253	zinc finger protein 253	DisGeneNet: C1800706
ZNF436	zinc finger protein 436	DisGeneNet: C1800706
ZNF569	zinc finger protein 569	DisGeneNet: C1800706
ZNF629	zinc finger protein 629	DisGeneNet: C1800706
ZNF763	zinc finger protein 763	DisGeneNet: C1800706
