# Supplementary material for: Unsupervised gene expression analyses identify IPF-severity correlated signatures, associated genes and biomarkers
Source: BMC Pulm Med. 2017 Oct 20;17:133. doi: 10.1186/s12890-017-0472-9 (PMC5649521; doi:10.1186/s12890-017-0472-9)
Supplement: Supplementary file 10 — Table S4. List of potential BALF biomarkers in the core IPF gene set. (XLSX 12 kb) [file 12890_2017_472_MOESM10_ESM.xlsx]

## Sheet: core and adv set of genes
List of potential BALF biomarkers in the core IPF geneset
*	Based on Uniprot, encoded protein subcellular location includes "secreted"
**	Based on Pubmed literature search, co-occuance of gene name/symbol with key word "BALF" or "bronchoalveolar lavage fluid"
***	Based on decision function coefficient in logicstic regression model, values were scaled to range [0,1]
****	Schiller H.B., Fernandez I.E. Burgstaller G., Schaab C., Scheltema R.A., Schwarzmayr T. et al. (2015) Time- and compartment-resolved proteome profiling of the extracellular niche in lung injury and repair. Mol. Syst. Biol. 11, 819 doi:10.15252/msb.20156123
Gene Symbol	Gene product name	Entrez ID	Belong to gene set	Secreted?*	Documented presence in BALF?	Feature importance in model***	Differentially Expressed in BALF	Average logFC in patient cluster 1	Average logFC in patient cluster 2	Average logFC in patient cluster 3	Average logFC in patient cluster 4	Average logFC in patient cluster 5	Average logFC in patient cluster 6
HMGCS2	3-hydroxy-3-methylglutaryl-CoA synthase 2	3158	Core IPF	No	No	1	DN_significant	-3.39	-2.59	-3.29	-3.4	-3.4	-3.31
CHL1	cell adhesion molecule L1 like	10752	Core IPF	Yes	No	0.994991	Up_not significant	1.73	1.54	1.76	1.58	2.17	2.29
DAO	D-amino acid oxidase	1610	Core IPF	No	Yes	0.981962	Not Tested	-2.98	-1.58	-3.19	-2.88	-3.52	-3.69
CRTAC1	cartilage acidic protein 1	55118	Core IPF	Yes	No	0.934775	Not Tested	-2.22	-1.44	-2.52	-2.48	-2.66	-2.34
EDN1	endothelin 1	1906	Core IPF	Yes	Yes	0.925375	Not Tested	-1.58	-1.02	-1.88	-1.47	-2	-1.58
WNT10A	Wnt family member 10A	80326	Core IPF	Yes	No	0.871186	Not Tested	2.16	1.4	2.28	1.96	2.12	1.84
HBEGF	heparin binding EGF like growth factor	1839	Core IPF	Yes	Yes	0.808194	Not Tested	-2.34	-1.2	-2.87	-1.88	-2.5	-2.11
IL6	interleukin 6	3569	Core IPF	Yes	Yes	0.806356	Not Tested	-3.05	-2.33	-2.65	-1.48	-2.14	1.1
CCK	cholecystokinin	885	Core IPF	Yes	Yes	0.795479	Not Tested	-3.26	-2.39	-2.89	-3.14	-2.98	-1.84
EPHA3	EPH receptor A3	2042	Core IPF	Yes	No	0.778428	Not Tested	1.73	1.27	1.25	1.77	1.2	1.51
SEMA3E	semaphorin 3E	9723	Core IPF	Yes	No	0.778229	DN_significant	-1.78	-1.19	-2.07	-2.82	-1.13	-2.76
